# Supplementary material for: Integrating the Ribonucleic Acid Sequencing Data From Various Studies for Exploring the Multiple Sclerosis-Related Long Noncoding Ribonucleic Acids and Their Functions
Source: Front Genet. 2019 Nov 12;10:1136. doi: 10.3389/fgene.2019.01136 (PMC6861379; doi:10.3389/fgene.2019.01136)
Supplement: Supplementary file 1 [file Table_1.xlsx]

## Sheet: Sheet1
Table S1 The significantly differentially expressed lncRNAs between MS and control using whole sample
LncRNAs	Meta-analysis			Heterogeneity test		Model
	SMD	95% CI	P value	I2	Qp
NONHSAG108980.1	0.591388	[0.39841494; 0.78436135]	1.89406e-09	0.205912	0.198975	FEM
NONHSAG069672.1	0.588842	[0.39610277; 0.78158057]	2.12375e-09	0.0902045	0.343256	FEM
NONHSAG020668.2	0.511784	[0.32086416; 0.70270383]	1.48815e-07	0	0.998695	FEM
NONHSAG032384.3	0.513159	[0.32014714; 0.70617064]	1.87788e-07	0.111161	0.316391	FEM
NONHSAG114878.1	0.512512	[0.31945420; 0.70557033]	1.95862e-07	0.217243	0.185882	FEM
NONHSAG070624.1	0.478512	[0.28663426; 0.67038899]	1.01903e-06	0.074378	0.36353	FEM
NONHSAG043256.2	0.463229	[0.27128260; 0.65517588]	2.24395e-06	0	0.466327	FEM
NONHSAG105507.1	0.465219	[0.27215076; 0.65828703]	2.32579e-06	0.327604	0.0786031	FEM
NONHSAG083898.1	0.460238	[0.26918041; 0.65129545]	2.34182e-06	0	0.867511	FEM
NONHSAG016689.2	0.459691	[0.26690372; 0.65247827]	2.96087e-06	0.48781	0.00771933	FEM
NONHSAG085327.2	0.460769	[0.26750177; 0.65403604]	2.97058e-06	0.342804	0.0674026	FEM
NONHSAG112267.1	0.439477	[0.24775599; 0.63119737]	7.02729e-06	0	0.511114	FEM
NONHSAG051354.2	0.437	[0.24603567; 0.62796364]	7.28318e-06	0	0.938352	FEM
NONHSAG099982.1	0.434192	[0.24167970; 0.62670426]	9.84355e-06	0.3034	0.0984017	FEM
NONHSAG030067.3	0.427955	[0.23693661; 0.61897411]	1.12751e-05	0	0.858606	FEM
NONHSAG005672.3	0.427543	[0.23593818; 0.61914815]	1.2227e-05	0.119229	0.306071	FEM
NONHSAG097228.1	0.426964	[0.23504613; 0.61888255]	1.29794e-05	0.213957	0.189648	FEM
NONHSAG037072.2	-0.42858	[-0.62244913; -0.23471086]	1.47154e-05	0.462745	0.0126179	FEM
NONHSAG114410.1	0.423036	[0.23099798; 0.61507375]	1.57707e-05	0.258373	0.141149	FEM
NONHSAG087635.1	0.423507	[0.23108411; 0.61593017]	1.60474e-05	0.367542	0.0512722	FEM
NONHSAG057890.1	0.420153	[0.22901158; 0.61129512]	1.64497e-05	0	0.757706	FEM
NONHSAG024614.2	0.422805	[0.22995702; 0.61565291]	1.73003e-05	0.350511	0.0620972	FEM
NONHSAG001662.2	0.417068	[0.22637657; 0.60776003]	1.8128e-05	0	0.92291	FEM
NONHSAG041184.2	0.419727	[0.22677046; 0.61268303]	2.01272e-05	0.394037	0.036893	FEM
NONHSAG095083.1	0.415294	[0.22421402; 0.60637302]	2.04539e-05	0	0.780485	FEM
NONHSAG040590.2	0.415659	[0.22439119; 0.60692582]	2.04944e-05	0	0.731104	FEM
NONHSAG102271.1	0.417256	[0.22395788; 0.61055339]	2.32771e-05	0.418776	0.0260977	FEM
NONHSAG029228.2	0.412248	[0.22117664; 0.60331966]	2.34924e-05	0	0.749409	FEM
NONHSAG070807.1	0.413272	[0.22063279; 0.60591144]	2.61292e-05	0.365501	0.0525042	FEM
NONHSAG109420.1	0.409564	[0.21782894; 0.60129991]	2.82992e-05	0.0783222	0.358483	FEM
NONHSAG031029.2	0.410379	[0.21794262; 0.60281528]	2.91783e-05	0.36715	0.0515076	FEM
NONHSAG016639.2	-0.404959	[-0.59623654; -0.21368228]	3.33081e-05	0	0.47767	FEM
NONHSAG057480.1	0.404195	[0.21245767; 0.59593307]	3.59925e-05	0.152421	0.264006	FEM
NONHSAG051503.2	0.403407	[0.21187863; 0.59493632]	3.65537e-05	0	0.561429	FEM
NONHSAG002018.2	0.404386	[0.21171325; 0.59705901]	3.89382e-05	0.305847	0.0962932	FEM
NONHSAG020600.2	-0.401497	[-0.59369972; -0.20929463]	4.2345e-05	0.440902	0.0184611	FEM
NONHSAG030120.2	0.400468	[0.20870630; 0.59222880]	4.25468e-05	0.148559	0.268855	FEM
NONHSAG069753.1	0.397459	[0.20624992; 0.58866848]	4.61778e-05	0	0.58799	FEM
NONHSAG030121.2	0.39719	[0.20513766; 0.58924307]	5.04486e-05	0.0963645	0.335356	FEM
NONHSAG054550.3	0.398396	[0.20566520; 0.59112619]	5.08813e-05	0.383154	0.0424399	FEM
NONHSAG043942.2	0.398132	[0.20543347; 0.59083114]	5.13211e-05	0.38323	0.0423993	FEM
NONHSAG069109.1	0.392579	[0.20227242; 0.58288516]	5.27175e-05	0	0.992668	FEM
NONHSAG007490.2	0.391719	[0.20141334; 0.58202457]	5.47418e-05	0	0.991233	FEM
NONHSAG106108.1	0.394428	[0.20184075; 0.58701496]	5.96537e-05	0.308989	0.093621	FEM
NONHSAG030478.2	0.393239	[0.20095674; 0.58552217]	6.11271e-05	0.225095	0.176987	FEM
NONHSAG033553.2	0.389988	[0.19894243; 0.58103381]	6.30713e-05	0	0.822511	FEM
NONHSAG059449.1	0.390191	[0.19897735; 0.58140376]	6.34536e-05	0	0.704061	FEM
NONHSAG112532.1	0.390723	[0.19848008; 0.58296591]	6.78818e-05	0.353571	0.0600607	FEM
NONHSAG026564.2	0.386641	[0.19607730; 0.57720376]	6.98742e-05	0	0.898445	FEM
NONHSAG093603.1	0.384218	[0.19423416; 0.57420261]	7.37521e-05	0	0.999809	FEM
NONHSAG113707.1	0.388792	[0.19619682; 0.58138807]	7.60086e-05	0.380125	0.0440721	FEM
NONHSAG111476.1	0.383054	[0.19281777; 0.57328942]	7.92683e-05	0	0.990339	FEM
NONHSAG058600.1	0.384463	[0.19332883; 0.57559816]	8.06366e-05	0.0726391	0.365753	FEM
NONHSAG109891.1	0.387662	[0.19487448; 0.58044968]	8.10694e-05	0.385371	0.0412694	FEM
NONHSAG033366.2	0.383008	[0.19224535; 0.57377162]	8.31174e-05	0	0.676656	FEM
NONHSAG095648.1	0.381867	[0.19157795; 0.57215571]	8.37954e-05	0	0.881149	FEM
NONHSAG112972.1	0.383058	[0.19135080; 0.57476600]	8.98989e-05	0.0354196	0.412972	FEM
NONHSAG036310.2	0.381453	[0.19041636; 0.57248976]	9.09169e-05	0	0.755357	FEM
NONHSAG109166.1	0.380139	[0.18955005; 0.57072886]	9.25596e-05	0	0.824918	FEM
NONHSAG060067.1	0.384388	[0.19134958; 0.57742697]	9.50667e-05	0.414837	0.0276523	FEM
NONHSAG002680.2	0.384216	[0.19123743; 0.57719410]	9.52757e-05	0.414621	0.0277395	FEM
NONHSAG043569.2	0.38359	[0.19090872; 0.57627047]	9.54117e-05	0.324207	0.081238	FEM
NONHSAG114690.1	0.380931	[0.18903387; 0.57282863]	9.99338e-05	0.263924	0.135497	FEM
NONHSAG057306.1	0.378445	[0.18765230; 0.56923802]	0.000101183	0	0.840572	FEM
NONHSAG053134.2	0.381036	[0.18891962; 0.57315149]	0.000101328	0.319144	0.0852536	FEM
NONHSAG076429.2	0.379864	[0.18799118; 0.57173690]	0.000104307	0.0986976	0.332364	FEM
NONHSAG079927.1	0.379598	[0.18783328; 0.57136193]	0.000104533	0.128045	0.294826	FEM
NONHSAG053902.2	0.377697	[0.18656606; 0.56882774]	0.00010742	0	0.675886	FEM
NONHSAG074544.2	0.378407	[0.18652452; 0.57028928]	0.000110966	0.186163	0.222438	FEM
NONHSAG081787.1	0.375082	[0.18469898; 0.56546518]	0.000112701	0	0.894782	FEM
NONHSAG079487.1	0.376544	[0.18513095; 0.56795755]	0.000115413	0.263275	0.136153	FEM
NONHSAG021545.2	0.378496	[0.18604951; 0.57094274]	0.000115802	0.374704	0.0470912	FEM
NONHSAG012400.2	0.376352	[0.18495240; 0.56775121]	0.000116213	0	0.585005	FEM
NONHSAG058199.1	0.375773	[0.18418038; 0.56736499]	0.000120958	0.0207571	0.431287	FEM
NONHSAG053931.2	0.374926	[0.18351400; 0.56633763]	0.000123472	0	0.550938	FEM
NONHSAG061345.1	0.377228	[0.18446805; 0.56998832]	0.000125215	0.349435	0.0628224	FEM
NONHSAG038376.2	0.373526	[0.18255554; 0.56449738]	0.000126266	0	0.604026	FEM
NONHSAG115036.1	0.375649	[0.18350253; 0.56779523]	0.000127195	0.240517	0.159983	FEM
NONHSAG038927.2	0.376536	[0.18389334; 0.56917774]	0.000127631	0.406793	0.0310182	FEM
NONHSAG006478.2	0.376884	[0.18405681; 0.56971081]	0.000127699	0.470709	0.010867	FEM
NONHSAG114003.1	0.373332	[0.18138232; 0.56528112]	0.000137792	0.382158	0.0429724	FEM
NONHSAG089531.1	0.369086	[0.17906913; 0.55910378]	0.000140622	0	0.997381	FEM
NONHSAG077626.1	0.371532	[0.18023325; 0.56283133]	0.000140877	0	0.480668	FEM
NONHSAG053665.2	0.370645	[0.17968333; 0.56160715]	0.000142241	0	0.692951	FEM
NONHSAG051155.2	0.370856	[0.17957917; 0.56213215]	0.000144615	0.0302694	0.419428	FEM
NONHSAG106825.1	0.371497	[0.17985426; 0.56313905]	0.000145024	0.152237	0.264238	FEM
NONHSAG026203.2	0.371749	[0.17942127; 0.56407708]	0.000151578	0.280753	0.118996	FEM
NONHSAG104995.1	0.36861	[0.17754478; 0.55967553]	0.00015601	0	0.654064	FEM
NONHSAG113708.1	0.372198	[0.17919256; 0.56520281]	0.000156998	0.462675	0.0126341	FEM
NONHSAG115153.1	0.368348	[0.17677293; 0.55992294]	0.000164192	0.221535	0.181	FEM
NONHSAG103293.1	0.366656	[0.17565301; 0.55765842]	0.000168232	0	0.507144	FEM
NONHSAG028390.3	0.367912	[0.17588245; 0.55994168]	0.00017321	0.181894	0.227604	FEM
NONHSAG102784.1	0.366643	[0.17514815; 0.55813784]	0.000174949	0.155488	0.260168	FEM
NONHSAG041192.2	0.365931	[0.17477790; 0.55708473]	0.000175364	0	0.609173	FEM
NONHSAG008835.3	0.364286	[0.17375642; 0.55481592]	0.000178641	0	0.790406	FEM
NONHSAG102765.1	0.364991	[0.17398012; 0.55600138]	0.000180217	0	0.756101	FEM
NONHSAG024779.2	0.363097	[0.17287411; 0.55331890]	0.000183109	0	0.876516	FEM
NONHSAG082234.1	0.363157	[0.17284773; 0.55346673]	0.000183902	0	0.967013	FEM
NONHSAG002643.2	0.36718	[0.17460065; 0.55975989]	0.000186216	0.327519	0.0786686	FEM
NONHSAG030589.3	0.363386	[0.17230004; 0.55447262]	0.000193537	0.0914497	0.341659	FEM
NONHSAG053512.3	0.363853	[0.17245239; 0.55525423]	0.000194572	0.273972	0.125527	FEM
NONHSAG013409.2	0.362727	[0.17186146; 0.55359160]	0.00019543	0	0.736288	FEM
NONHSAG079875.1	0.363906	[0.17206870; 0.55574408]	0.00020079	0.217389	0.185715	FEM
NONHSAG101264.1	0.361329	[0.17072595; 0.55193175]	0.00020272	0	0.839332	FEM
NONHSAG012302.3	0.361327	[0.17062801; 0.55202551]	0.00020424	0	0.808568	FEM
NONHSAG051715.2	0.362375	[0.17099793; 0.55375155]	0.000206207	0	0.520599	FEM
NONHSAG002689.2	-0.364159	[-0.55668510; -0.17163193]	0.000209494	0.393787	0.037015	FEM
NONHSAG108198.1	0.363799	[0.17141226; 0.55618487]	0.000210293	0.367216	0.0514682	FEM
NONHSAG093833.2	0.359232	[0.16882953; 0.54963486]	0.000217368	0	0.934461	FEM
NONHSAG026118.2	0.361479	[0.16980976; 0.55314901]	0.000218624	0.146219	0.271801	FEM
NONHSAG059375.1	0.361129	[0.16964459; 0.55261279]	0.000218632	0.0112989	0.442989	FEM
NONHSAG079395.1	0.360875	[0.16949577; 0.55225384]	0.000219123	0.177109	0.23343	FEM
NONHSAG085164.1	0.359972	[0.16890801; 0.55103587]	0.000221871	0	0.545848	FEM
NONHSAG105300.1	0.362144	[0.16978815; 0.55450030]	0.000224214	0.497662	0.00624975	FEM
NONHSAG014032.2	0.360054	[0.16815800; 0.55195058]	0.000235494	0.319242	0.0851747	FEM
NONHSAG014341.2	0.357696	[0.16691239; 0.54847970]	0.000238073	0	0.786782	FEM
NONHSAG011778.2	0.361144	[0.16829520; 0.55399298]	0.000242123	0.461209	0.0129778	FEM
NONHSAG018340.2	0.359775	[0.16750758; 0.55204242]	0.000244843	0.360505	0.0555941	FEM
NONHSAG036425.3	0.358475	[0.16684080; 0.55010973]	0.000245974	0.119506	0.305717	FEM
NONHSAG074081.1	0.356824	[0.16604531; 0.54760356]	0.000246477	0	0.731651	FEM
NONHSAG081713.1	0.356852	[0.16602673; 0.54767718]	0.000247058	0	0.745796	FEM
NONHSAG081453.1	0.357134	[0.16597713; 0.54828997]	0.000250423	0	0.579848	FEM
NONHSAG012829.2	0.359264	[0.16695361; 0.55157481]	0.000250679	0.467161	0.0116233	FEM
NONHSAG079021.1	0.35511	[0.16502016; 0.54520023]	0.000250736	0	0.986808	FEM
NONHSAG102803.1	0.357764	[0.16599500; 0.54953243]	0.000255607	0.178283	0.231997	FEM
NONHSAG038863.2	0.357056	[0.16547900; 0.54863286]	0.000259199	0.159783	0.254808	FEM
NONHSAG100925.1	0.357866	[0.16560444; 0.55012834]	0.000264041	0.349005	0.0631139	FEM
NONHSAG089004.1	0.356464	[0.16485098; 0.54807683]	0.000266092	0.373612	0.047715	FEM
NONHSAG088954.2	0.354742	[0.16389005; 0.54559494]	0.00026937	0	0.681918	FEM
NONHSAG115262.1	0.354302	[0.16352048; 0.54508335]	0.000272708	0	0.629476	FEM
NONHSAG004370.2	0.354966	[0.16379837; 0.54613407]	0.000273288	0	0.530677	FEM
NONHSAG018298.2	0.355885	[0.16413051; 0.54763892]	0.000275141	0.190342	0.21741	FEM
NONHSAG088331.1	0.352965	[0.16272192; 0.54320808]	0.00027641	0	0.937108	FEM
NONHSAG008355.3	0.352657	[0.16241466; 0.54289949]	0.000279819	0	0.973637	FEM
NONHSAG051259.2	0.355597	[0.16370184; 0.54749192]	0.000281193	0.207082	0.197609	FEM
NONHSAG076828.1	0.354718	[0.16322213; 0.54621480]	0.000282754	0.064231	0.376489	FEM
NONHSAG039355.2	0.355523	[0.16334832; 0.54769689]	0.000287843	0.259916	0.139569	FEM
NONHSAG095684.1	0.353567	[0.16244562; 0.54468771]	0.000287928	0	0.571999	FEM
NONHSAG107049.1	0.352312	[0.16174827; 0.54287514]	0.0002905	0	0.579299	FEM
NONHSAG078346.1	0.352825	[0.16193061; 0.54371878]	0.000291636	0	0.570193	FEM
NONHSAG053584.2	0.356109	[0.16318015; 0.54903698]	0.000297139	0.443076	0.0178072	FEM
NONHSAG091744.1	0.351845	[0.16110726; 0.54258289]	0.000299746	0	0.715591	FEM
NONHSAG113504.1	0.355182	[0.16262678; 0.54773624]	0.000299924	0.432264	0.0212262	FEM
NONHSAG038396.2	0.353326	[0.16150797; 0.54514419]	0.000305854	0.234475	0.166568	FEM
NONHSAG067133.1	0.350021	[0.15999128; 0.54005161]	0.000305991	0	0.939646	FEM
NONHSAG107493.1	0.352885	[0.16127267; 0.54449822]	0.000306608	0.162382	0.251576	FEM
NONHSAG112427.1	0.352163	[0.16091245; 0.54341397]	0.000307281	0.0292903	0.420652	FEM
NONHSAG010420.2	0.353169	[0.16119853; 0.54513860]	0.000311163	0.201411	0.204253	FEM
NONHSAG095677.1	0.351342	[0.16025417; 0.54242986]	0.000313674	0.0198796	0.432377	FEM
NONHSAG107195.1	0.353775	[0.16130557; 0.54624479]	0.000314998	0.370933	0.0492652	FEM
NONHSAG105432.1	0.35189	[0.16034571; 0.54343469]	0.000317294	0.11591	0.310314	FEM
NONHSAG014679.3	0.352449	[0.16055487; 0.54434393]	0.000318341	0.372857	0.0481487	FEM
NONHSAG103802.1	0.351871	[0.16011473; 0.54362762]	0.000322428	0.190061	0.217748	FEM
NONHSAG107369.1	0.350891	[0.15962712; 0.54215440]	0.000323396	0.00534749	0.450301	FEM
NONHSAG109997.1	0.352219	[0.16016805; 0.54427067]	0.000324875	0.28318	0.116697	FEM
NONHSAG002835.2	0.351366	[0.15967659; 0.54305585]	0.000327306	0.219046	0.183826	FEM
NONHSAG102844.1	0.350115	[0.15910788; 0.54112256]	0.00032731	0.0123615	0.441679	FEM
NONHSAG109238.1	0.350745	[0.15883270; 0.54265688]	0.000340765	0.35912	0.0564701	FEM
NONHSAG024264.2	0.350298	[0.15862710; 0.54196985]	0.00034085	0.222327	0.180105	FEM
NONHSAG006633.2	0.352575	[0.15942603; 0.54572484]	0.000346513	0.443739	0.017611	FEM
NONHSAG018065.2	0.350204	[0.15834927; 0.54205866]	0.000346622	0.207894	0.196663	FEM
NONHSAG111269.1	0.348239	[0.15745927; 0.53901821]	0.000346657	0	0.701581	FEM
NONHSAG093337.1	0.348425	[0.15732511; 0.53952504]	0.000352119	0.248558	0.151383	FEM
NONHSAG114412.1	0.347336	[0.15676818; 0.53790289]	0.000353761	0	0.730623	FEM
NONHSAG010607.2	0.349427	[0.15763421; 0.54121982]	0.000355728	0.179331	0.23072	FEM
NONHSAG106703.1	0.345931	[0.15577572; 0.53608615]	0.000362972	0	0.917122	FEM
NONHSAG064544.1	0.346351	[0.15566592; 0.53703627]	0.000370789	0	0.666606	FEM
NONHSAG078409.1	0.345063	[0.15506200; 0.53506303]	0.000371445	0	0.973831	FEM
NONHSAG102450.1	0.346616	[0.15574464; 0.53748655]	0.000371848	0	0.644968	FEM
NONHSAG081039.1	0.348595	[0.15648982; 0.54070016]	0.000375649	0.315945	0.0878445	FEM
NONHSAG065065.1	0.345784	[0.15508536; 0.53648168]	0.000379461	0	0.734481	FEM
NONHSAG060506.1	0.345819	[0.15487503; 0.53676380]	0.000385588	0	0.557079	FEM
NONHSAG111080.1	0.348762	[0.15618509; 0.54133816]	0.000385793	0.378658	0.0448769	FEM
NONHSAG073684.1	0.345548	[0.15452980; 0.53656581]	0.000391718	0	0.492672	FEM
NONHSAG024504.3	0.347406	[0.15526779; 0.53954518]	0.000394283	0.314621	0.0889293	FEM
NONHSAG111136.1	0.347353	[0.15506389; 0.53964171]	0.00039927	0.342593	0.0675519	FEM
NONHSAG037115.2	0.344451	[0.15330004; 0.53560224]	0.000412604	0	0.534175	FEM
NONHSAG045066.2	0.343989	[0.15299774; 0.53498123]	0.000415407	0.134418	0.286724	FEM
NONHSAG011930.2	0.344817	[0.15332109; 0.53631334]	0.000416706	0.153232	0.26299	FEM
NONHSAG001180.3	0.346318	[0.15390254; 0.53873406]	0.000419197	0.397174	0.0353864	FEM
NONHSAG063437.1	0.34484	[0.15319682; 0.53648396]	0.000420626	0.224827	0.177288	FEM
NONHSAG044543.3	0.34779	[0.15443130; 0.54114867]	0.00042283	0.492538	0.00698485	FEM
NONHSAG015053.2	0.343022	[0.15228910; 0.53375540]	0.000423573	0	0.661127	FEM
NONHSAG101781.2	0.346132	[0.15366755; 0.53859710]	0.000423641	0.494684	0.00666948	FEM
NONHSAG005058.3	0.343432	[0.15240983; 0.53445427]	0.000425382	0	0.54405	FEM
NONHSAG113506.1	0.345045	[0.15303303; 0.53705711]	0.00042812	0.46303	0.0125518	FEM
NONHSAG087490.1	0.343253	[0.15203271; 0.53447234]	0.000434267	0	0.487626	FEM
NONHSAG110902.1	0.342314	[0.15159945; 0.53302906]	0.000434801	0	0.702725	FEM
NONHSAG068051.1	0.341973	[0.15129211; 0.53265425]	0.00043955	0	0.729348	FEM
NONHSAG089190.1	0.34141	[0.15102921; 0.53179150]	0.000439975	0	0.891774	FEM
NONHSAG102508.1	0.342423	[0.15142293; 0.53342384]	0.000441637	0	0.543418	FEM
NONHSAG054914.2	0.341421	[0.15087246; 0.53196857]	0.000444929	0	0.75706	FEM
NONHSAG113149.1	0.341533	[0.15087774; 0.53218924]	0.000446307	0	0.780223	FEM
NONHSAG096479.1	0.339179	[0.14960955; 0.52874863]	0.000453453	0	0.999795	FEM
NONHSAG079299.1	0.342242	[0.15092978; 0.53355456]	0.000454418	0.188943	0.21909	FEM
NONHSAG071128.1	0.34205	[0.15080712; 0.53329204]	0.000455601	0	0.479351	FEM
NONHSAG062813.1	0.34063	[0.15017016; 0.53109061]	0.000455955	0	0.73692	FEM
NONHSAG084508.1	0.342284	[0.15088358; 0.53368517]	0.00045645	0.199785	0.206172	FEM
NONHSAG049177.2	0.342607	[0.15100345; 0.53421110]	0.000457155	0.286093	0.113968	FEM
NONHSAG037105.2	0.341514	[0.15018317; 0.53284560]	0.00046792	0.0796675	0.35676	FEM
NONHSAG034768.2	0.343382	[0.15091054; 0.53585411]	0.000470929	0.343942	0.0666031	FEM
NONHSAG091591.1	0.339623	[0.14912632; 0.53012062]	0.000475234	0	0.772554	FEM
NONHSAG104235.1	0.339494	[0.14895949; 0.53002853]	0.000478837	0	0.831175	FEM
NONHSAG096303.1	0.340747	[0.14939300; 0.53210121]	0.000482657	0.227544	0.174244	FEM
NONHSAG004698.3	0.339571	[0.14884507; 0.53029596]	0.000483718	0	0.789425	FEM
NONHSAG077134.1	0.338432	[0.14831991; 0.52854351]	0.000484582	0	0.884547	FEM
NONHSAG036438.2	0.341171	[0.14951237; 0.53282983]	0.00048485	0.238156	0.162544	FEM
NONHSAG025601.2	0.340977	[0.14934394; 0.53261007]	0.00048761	0.276709	0.122871	FEM
NONHSAG084599.1	0.339218	[0.14849261; 0.52994265]	0.000490309	0	0.663576	FEM
NONHSAG105938.1	0.341022	[0.14924237; 0.53280149]	0.000491646	0.327926	0.0783556	FEM
NONHSAG078395.1	0.339064	[0.14822404; 0.52990404]	0.000497093	0	0.575844	FEM
NONHSAG066293.1	0.338139	[0.14781292; 0.52846414]	0.000497315	0	0.907599	FEM
NONHSAG015127.2	0.341104	[0.14905393; 0.53315405]	0.000499181	0.310244	0.0925641	FEM
NONHSAG114204.1	0.337869	[0.14753235; 0.52820553]	0.000502873	0	0.950547	FEM
NONHSAG068865.1	0.338757	[0.14780356; 0.52971009]	0.000506871	0	0.617831	FEM
NONHSAG001731.2	-0.34183	[-0.53454228; -0.14911815]	0.000507771	0.448743	0.01618	FEM
NONHSAG090124.1	0.34017	[0.14835718; 0.53198348]	0.000509038	0.345623	0.0654328	FEM
NONHSAG058022.1	0.340237	[0.14827905; 0.53219536]	0.000512738	0.326159	0.0797177	FEM
NONHSAG111592.1	0.338915	[0.14744137; 0.53038826]	0.000521875	0.164908	0.248443	FEM
NONHSAG080131.1	0.339298	[0.14760701; 0.53098910]	0.000521913	0.326621	0.0793603	FEM
NONHSAG076667.1	0.341206	[0.14822394; 0.53418785]	0.000529404	0.477598	0.00950241	FEM
NONHSAG106133.1	0.338898	[0.14712374; 0.53067133]	0.00053288	0.183775	0.225324	FEM
NONHSAG003178.2	0.337778	[0.14649327; 0.52906180]	0.000538077	0.0824918	0.353142	FEM
NONHSAG108630.1	0.338008	[0.14648061; 0.52953575]	0.000542162	0.158972	0.255818	FEM
NONHSAG108562.1	0.338758	[0.14664191; 0.53087351]	0.000548119	0.305062	0.0969671	FEM
NONHSAG018987.2	0.338445	[0.14650535; 0.53038517]	0.000548167	0.247155	0.152869	FEM
NONHSAG105039.1	0.335927	[0.14522391; 0.52663033]	0.000555263	0	0.601361	FEM
NONHSAG076511.1	0.337744	[0.14597382; 0.52951489]	0.000556587	0.24108	0.159374	FEM
NONHSAG096950.1	0.334892	[0.14473056; 0.52505413]	0.000556985	0	0.952214	FEM
NONHSAG106784.1	0.338802	[0.14625008; 0.53135481]	0.00056332	0.421991	0.0248736	FEM
NONHSAG104337.1	0.334942	[0.14454566; 0.52533896]	0.000564762	0	0.694527	FEM
NONHSAG025269.2	-0.336679	[-0.52820608; -0.14515093]	0.000570207	0.340964	0.0687069	FEM
NONHSAG024017.2	0.33456	[0.14415158; 0.52496768]	0.000573493	0	0.854595	FEM
NONHSAG035335.2	0.338501	[0.14570400; 0.53129729]	0.000579035	0.483121	0.00850369	FEM
NONHSAG048755.2	0.334532	[0.14391442; 0.52515035]	0.000582192	0	0.661432	FEM
NONHSAG051463.2	0.336429	[0.14471164; 0.52814558]	0.000582907	0.234124	0.166953	FEM
NONHSAG108646.1	0.335641	[0.14434602; 0.52693674]	0.000583953	0.101534	0.328727	FEM
NONHSAG035163.2	0.337421	[0.14488176; 0.52995975]	0.000592858	0.393443	0.0371832	FEM
NONHSAG009342.2	0.335483	[0.14404933; 0.52691621]	0.00059287	0.234477	0.166565	FEM
NONHSAG087975.1	0.333898	[0.14335388; 0.52444289]	0.000593467	0	0.726039	FEM
NONHSAG002637.2	0.336504	[0.14444485; 0.52856235]	0.000594546	0.31091	0.0920066	FEM
NONHSAG076640.1	0.335233	[0.14383988; 0.52662579]	0.000596892	0.204003	0.201208	FEM
NONHSAG002445.2	0.332638	[0.14257680; 0.52269911]	0.000602872	0	0.978778	FEM
NONHSAG010442.2	0.333119	[0.14262957; 0.52360779]	0.000609034	0	0.788681	FEM
NONHSAG111622.1	0.336076	[0.14386407; 0.52828863]	0.000610311	0.313528	0.0898298	FEM
NONHSAG068797.1	0.334437	[0.14315929; 0.52571461]	0.000610431	0.00434715	0.451526	FEM
NONHSAG039422.2	0.334136	[0.14299428; 0.52527827]	0.000611896	0.103287	0.326479	FEM
NONHSAG110244.1	-0.713233	[-1.12142830; -0.30503809]	0.000615527	0.674609	6.93319e-06	REM
NONHSAG060145.1	0.333444	[0.14259652; 0.52429168]	0.000616016	0.210193	0.193993	FEM
NONHSAG038401.2	0.332472	[0.14217980; 0.52276356]	0.000616052	0	0.730718	FEM
NONHSAG058762.1	0.337636	[0.14430429; 0.53096871]	0.000619442	0.498684	0.00611058	FEM
NONHSAG074617.1	0.333644	[0.14257979; 0.52470872]	0.000620187	0	0.481968	FEM
NONHSAG048891.2	0.33461	[0.14296580; 0.52625435]	0.000621277	0.222309	0.180125	FEM
NONHSAG114853.1	0.333155	[0.14229131; 0.52401948]	0.00062345	0.130625	0.291544	FEM
NONHSAG112045.1	-0.334043	[-0.52558210; -0.14250389]	0.000630303	0.201775	0.203825	FEM
NONHSAG005928.2	0.332899	[0.14199938; 0.52379771]	0.000630979	0	0.476302	FEM
NONHSAG002641.2	0.333559	[0.14221431; 0.52490280]	0.000633743	0.0639212	0.376884	FEM
NONHSAG034058.2	0.333704	[0.14226432; 0.52514302]	0.000634236	0.106866	0.321893	FEM
NONHSAG074672.1	0.331406	[0.14126855; 0.52154402]	0.00063492	0	0.894789	FEM
NONHSAG037010.2	0.333353	[0.14208294; 0.52462337]	0.000635566	0.0520437	0.391988	FEM
NONHSAG056815.1	0.332855	[0.14184542; 0.52386546]	0.000636627	0.0593033	0.382765	FEM
NONHSAG008920.2	0.333254	[0.14199075; 0.52451768]	0.000637654	0.00131015	0.455238	FEM
NONHSAG110454.1	0.332677	[0.14160299; 0.52375187]	0.000643622	0	0.549573	FEM
NONHSAG068772.1	0.33254	[0.14138299; 0.52369774]	0.000650471	0.126277	0.297078	FEM
NONHSAG062221.1	0.332483	[0.14134435; 0.52362247]	0.000651085	0	0.45757	FEM
NONHSAG043472.2	0.331686	[0.14092236; 0.52245022]	0.000654639	0	0.63955	FEM
NONHSAG060851.1	0.331406	[0.14069984; 0.52211129]	0.00065908	0	0.729569	FEM
NONHSAG062257.1	0.332881	[0.14118817; 0.52457353]	0.000665025	0.268659	0.130757	FEM
NONHSAG002997.2	0.330952	[0.14020552; 0.52169910]	0.000672214	0	0.709976	FEM
NONHSAG057748.1	0.331478	[0.14034598; 0.52260910]	0.000675812	0.127952	0.294945	FEM
NONHSAG101939.1	0.330768	[0.14003482; 0.52150094]	0.000676284	0	0.705387	FEM
NONHSAG088411.1	0.333117	[0.14102280; 0.52521058]	0.000676564	0.298682	0.102532	FEM
NONHSAG063868.1	0.330565	[0.13987958; 0.52125075]	0.00067935	0	0.580449	FEM
NONHSAG071283.1	0.330242	[0.13967514; 0.52080960]	0.00068236	0	0.772456	FEM
NONHSAG109691.1	0.330242	[0.13962636; 0.52085679]	0.000684515	0	0.52128	FEM
NONHSAG114752.1	0.333922	[0.14112036; 0.52672454]	0.000687263	0.462584	0.0126552	FEM
NONHSAG037359.3	0.329648	[0.13930748; 0.51998908]	0.000687557	0	0.823129	FEM
NONHSAG108563.1	0.332802	[0.14063890; 0.52496568]	0.000687621	0.344183	0.0664346	FEM
NONHSAG095235.1	0.331136	[0.13991215; 0.52236012]	0.000688631	0.00482635	0.450939	FEM
NONHSAG005998.2	0.330616	[0.13961849; 0.52161260]	0.000691932	0.227404	0.1744	FEM
NONHSAG090476.1	0.330491	[0.13950971; 0.52147268]	0.000694461	0.0634933	0.377429	FEM
NONHSAG067650.1	0.329553	[0.13905928; 0.52004614]	0.000696913	0	0.818885	FEM
NONHSAG013261.3	0.328616	[0.13862390; 0.51860712]	0.000698727	0	0.978367	FEM
NONHSAG084525.1	0.330054	[0.13917896; 0.52092940]	0.000701077	0	0.619178	FEM
NONHSAG093394.1	0.332711	[0.14028525; 0.52513606]	0.000701704	0.486367	0.00795462	FEM
NONHSAG085111.1	0.330268	[0.13924255; 0.52129372]	0.000702286	0.0371901	0.410747	FEM
NONHSAG071389.1	0.32878	[0.13858768; 0.51897266]	0.000703544	0	0.886101	FEM
NONHSAG048936.2	-0.331653	[-0.52358845; -0.13971783]	0.000707215	0.498599	0.00612207	FEM
NONHSAG031542.2	0.32964	[0.13869381; 0.52058674]	0.000715306	0	0.592571	FEM
NONHSAG114090.1	0.328557	[0.13821390; 0.51890011]	0.000716424	0	0.873155	FEM
NONHSAG088986.1	-0.328636	[-0.51908227; -0.13818991]	0.000719082	0	0.813679	FEM
NONHSAG105699.1	0.328826	[0.13817734; 0.51947409]	0.000723381	0	0.753672	FEM
NONHSAG055401.3	0.3311	[0.13901420; 0.52318485]	0.000728896	0.312378	0.0907828	FEM
NONHSAG025805.2	0.331235	[0.13892766; 0.52354150]	0.000735596	0.37535	0.0467249	FEM
NONHSAG032903.2	0.328593	[0.13781302; 0.51937392]	0.000735922	0	0.674145	FEM
NONHSAG104771.1	0.329816	[0.13827502; 0.52135718]	0.000738319	0.167245	0.245551	FEM
NONHSAG114528.1	0.33011	[0.13831072; 0.52191008]	0.000742469	0.265356	0.134056	FEM
NONHSAG043563.2	0.330196	[0.13833094; 0.52206143]	0.000743215	0.257877	0.141659	FEM
NONHSAG064959.1	0.330516	[0.13841132; 0.52262045]	0.000745757	0.387767	0.0400282	FEM
NONHSAG055649.2	0.329252	[0.13787291; 0.52063153]	0.000746197	0.0619356	0.379414	FEM
NONHSAG047418.2	0.327325	[0.13697880; 0.51767028]	0.000750379	0	0.885743	FEM
NONHSAG076588.1	0.328133	[0.13729084; 0.51897491]	0.000751642	0	0.537805	FEM
NONHSAG056487.1	0.329937	[0.13800567; 0.52186734]	0.000753551	0.396187	0.0358561	FEM
NONHSAG098658.1	0.328056	[0.13713440; 0.51897847]	0.000757657	0.18344	0.225728	FEM
NONHSAG061420.1	0.327784	[0.13699426; 0.51857311]	0.000758925	0	0.671691	FEM
NONHSAG024843.2	0.327512	[0.13678529; 0.51823963]	0.000763584	0	0.707598	FEM
NONHSAG102706.1	0.326529	[0.13637414; 0.51668325]	0.000763598	0	0.923431	FEM
NONHSAG088998.1	0.326675	[0.13643426; 0.51691584]	0.000763647	0	0.738153	FEM
NONHSAG101355.1	0.328939	[0.13732535; 0.52055282]	0.0007663	0.262428	0.137011	FEM
NONHSAG026758.2	0.328755	[0.13722453; 0.52028499]	0.000767465	0.180657	0.229106	FEM
NONHSAG058589.1	0.326991	[0.13646083; 0.51752072]	0.000768812	0	0.736074	FEM
NONHSAG026981.3	0.329636	[0.13755267; 0.52171944]	0.000769402	0.285686	0.114347	FEM
NONHSAG026170.2	0.328213	[0.13688979; 0.51953659]	0.000772797	0.143647	0.275043	FEM
NONHSAG029835.2	0.327086	[0.13641629; 0.51775645]	0.000772971	0	0.741403	FEM
NONHSAG032906.2	0.327801	[0.13666820; 0.51893472]	0.000775256	0.029302	0.420638	FEM
NONHSAG093518.1	0.328377	[0.13679822; 0.51995503]	0.000780681	0.219647	0.183142	FEM
NONHSAG030791.2	0.330416	[0.13751778; 0.52331417]	0.000787103	0.46669	0.0117267	FEM
NONHSAG109286.1	0.327864	[0.13639384; 0.51933330]	0.000790186	0.104855	0.32447	FEM
NONHSAG042858.2	0.329493	[0.13700456; 0.52198138]	0.000793536	0.41511	0.0275427	FEM
NONHSAG083959.1	0.326719	[0.13582958; 0.51760880]	0.000794628	0	0.580812	FEM
NONHSAG078030.1	0.328157	[0.13626564; 0.52004832]	0.000802785	0.3427	0.0674764	FEM
NONHSAG009053.2	0.325103	[0.13487192; 0.51533319]	0.000809215	0	0.65127	FEM
NONHSAG099070.1	0.326983	[0.13553736; 0.51842930]	0.000815103	0.0912089	0.341968	FEM
NONHSAG114618.1	0.327157	[0.13557488; 0.51873971]	0.000816882	0.423884	0.0241717	FEM
NONHSAG076221.1	0.326824	[0.13542338; 0.51822401]	0.000817565	0.0957267	0.336174	FEM
NONHSAG034929.3	0.324736	[0.13439857; 0.51507372]	0.000825891	0	0.909002	FEM
NONHSAG098442.1	-0.327441	[-0.51954308; -0.13533917]	0.000835211	0.411771	0.0289048	FEM
NONHSAG013611.2	0.325497	[0.13447760; 0.51651729]	0.000838278	0.0178783	0.434859	FEM
NONHSAG064874.1	0.325839	[0.13461848; 0.51705862]	0.000838281	0.0191884	0.433234	FEM
NONHSAG105533.1	0.326276	[0.13475682; 0.51779606]	0.000840524	0.180381	0.229442	FEM
NONHSAG032560.3	0.326648	[0.13489328; 0.51840357]	0.000841429	0.226103	0.175856	FEM
NONHSAG071256.1	0.325854	[0.13449486; 0.51721231]	0.000845146	0.154846	0.26097	FEM
NONHSAG061814.1	0.326262	[0.13466252; 0.51786117]	0.000845191	0.218824	0.184079	FEM
NONHSAG083289.2	0.324334	[0.13386029; 0.51480808]	0.000845543	0	0.813123	FEM
NONHSAG097780.1	0.32362	[0.13356183; 0.51367757]	0.000845734	0	0.971676	FEM
NONHSAG044709.2	0.323724	[0.13357151; 0.51387648]	0.000847518	0	0.873902	FEM
NONHSAG019101.3	0.325215	[0.13411718; 0.51631196]	0.000851218	0	0.482637	FEM
NONHSAG111689.1	-0.648396	[-1.02954806; -0.26724337]	0.00085531	0.626264	9.85592e-05	REM
NONHSAG098063.1	0.324448	[0.13370932; 0.51518572]	0.000856132	0	0.558126	FEM
NONHSAG014743.2	0.326236	[0.13441896; 0.51805298]	0.000857599	0.266647	0.132762	FEM
NONHSAG062821.1	0.324453	[0.13366845; 0.51523704]	0.000858448	0	0.644457	FEM
NONHSAG038978.3	0.32461	[0.13364329; 0.51557648]	0.000863303	0	0.565628	FEM
NONHSAG003406.2	0.323583	[0.13320677; 0.51395910]	0.000864048	0	0.894566	FEM
NONHSAG028135.2	0.325054	[0.13379106; 0.51631651]	0.000865195	0.153951	0.26209	FEM
NONHSAG109888.1	0.326048	[0.13418290; 0.51791363]	0.000866139	0.279408	0.120278	FEM
NONHSAG074686.1	0.324477	[0.13346867; 0.51548573]	0.000869818	0	0.490286	FEM
NONHSAG004315.3	0.327481	[0.13470127; 0.52026033]	0.000869973	0.441321	0.0183339	FEM
NONHSAG016280.3	0.323821	[0.13317095; 0.51447077]	0.000871332	0	0.725801	FEM
NONHSAG066013.2	0.324087	[0.13318836; 0.51498572]	0.000876368	0	0.568641	FEM
NONHSAG053763.2	0.325539	[0.13371965; 0.51735878]	0.000879949	0.22187	0.180622	FEM
NONHSAG026420.2	0.32564	[0.13366582; 0.51761458]	0.000885178	0.35237	0.0608551	FEM
NONHSAG029402.2	0.322212	[0.13217918; 0.51224396]	0.000889591	0	0.929846	FEM
NONHSAG084444.1	0.324553	[0.13299748; 0.51610832]	0.00089749	0.159979	0.254564	FEM
NONHSAG070757.1	0.325073	[0.13319813; 0.51694803]	0.000898187	0.249765	0.150108	FEM
NONHSAG054939.2	0.323795	[0.13263533; 0.51495449]	0.000900373	0.107488	0.321096	FEM
NONHSAG112877.1	0.325323	[0.13323644; 0.51740990]	0.000901762	0.347429	0.0641884	FEM
NONHSAG098845.1	0.322557	[0.13209573; 0.51301815]	0.000902202	0	0.755875	FEM
NONHSAG115156.1	0.32442	[0.13273598; 0.51610400]	0.000909093	0.206202	0.198636	FEM
NONHSAG107431.1	0.322878	[0.13200816; 0.51374694]	0.000914578	0.0361393	0.412068	FEM
NONHSAG063623.1	0.322829	[0.13191425; 0.51374319]	0.00091879	0	0.536532	FEM
NONHSAG102778.1	0.321628	[0.13123457; 0.51202200]	0.00092967	0	0.839226	FEM
NONHSAG100324.1	0.324463	[0.13230281; 0.51662323]	0.000934744	0.418336	0.0262684	FEM
NONHSAG003200.2	-0.324337	[-0.51643383; -0.13224051]	0.000935376	0.360063	0.0558727	FEM
NONHSAG044481.3	0.324807	[0.13229332; 0.51732070]	0.000943377	0.424676	0.0238819	FEM
NONHSAG070792.1	0.323487	[0.13167400; 0.51529995]	0.00094813	0.201972	0.203593	FEM
NONHSAG041057.2	0.322018	[0.13105137; 0.51298393]	0.000949568	0.193482	0.213654	FEM
NONHSAG016693.2	0.323141	[0.13146693; 0.51481435]	0.000951993	0.263954	0.135467	FEM
NONHSAG085158.1	0.320915	[0.13029643; 0.51153384]	0.000967717	0	0.659228	FEM
NONHSAG050893.2	0.321	[0.13023872; 0.51176032]	0.000973217	0.0707504	0.368167	FEM
NONHSAG077119.1	0.321321	[0.13032485; 0.51231743]	0.000975876	0.0337192	0.415106	FEM
NONHSAG047456.2	0.319521	[0.12947522; 0.50956629]	0.0009831	0	0.879491	FEM
NONHSAG058061.1	0.321908	[0.13040897; 0.51340778]	0.000985134	0.253921	0.145754	FEM
NONHSAG015718.2	0.32047	[0.12974862; 0.51119187]	0.000989853	0.0067857	0.448538	FEM
NONHSAG019381.3	0.320234	[0.12964781; 0.51082090]	0.000990175	0	0.551486	FEM
NONHSAG096626.1	0.320008	[0.12954653; 0.51046974]	0.000990766	0	0.834304	FEM
NONHSAG084422.1	0.320002	[0.12953977; 0.51046350]	0.000991017	0	0.694174	FEM
NONHSAG105165.1	0.321223	[0.13000459; 0.51244172]	0.00099282	0.1821	0.227354	FEM
NONHSAG090847.1	0.32278	[0.13055771; 0.51500214]	0.000997482	0.358816	0.0566634	FEM
NONHSAG073325.1	0.322575	[0.13044358; 0.51470645]	0.000999382	0.440906	0.0184598	FEM
NONHSAG027446.2	0.321016	[0.12978168; 0.51225062]	0.00100131	0.146538	0.271399	FEM
NONHSAG035336.2	0.320696	[0.12962246; 0.51176974]	0.00100314	0.0335385	0.415332	FEM
NONHSAG080021.1	0.320603	[0.12945196; 0.51175340]	0.00101131	0.0451008	0.400776	FEM
NONHSAG061342.1	0.31947	[0.12892122; 0.51001966]	0.00101588	0	0.485376	FEM
NONHSAG105538.1	0.319769	[0.12902566; 0.51051187]	0.00101687	0	0.576904	FEM
NONHSAG084574.1	0.322259	[0.13000306; 0.51451518]	0.00101857	0.368994	0.0504069	FEM
NONHSAG025266.2	-0.322546	[-0.51501083; -0.13008107]	0.0010209	0.445491	0.0171003	FEM
NONHSAG004100.3	0.32277	[0.13015711; 0.51538321]	0.00102179	0.412716	0.028515	FEM
NONHSAG012900.2	0.321256	[0.12952427; 0.51298872]	0.00102318	0.272581	0.126887	FEM
NONHSAG089271.1	0.319191	[0.12856183; 0.50981999]	0.00103132	0	0.715315	FEM
NONHSAG005322.2	0.636298	[0.25624595; 1.01635006]	0.00103253	0.620119	0.000130367	REM
NONHSAG050900.2	0.320641	[0.12908751; 0.51219491]	0.00103499	0.288486	0.111748	FEM
NONHSAG075718.1	0.322362	[0.12965095; 0.51507273]	0.00104309	0.408349	0.0303467	FEM
NONHSAG060726.1	0.319337	[0.12841788; 0.51025542]	0.00104413	0.049762	0.39488	FEM
NONHSAG030656.2	0.321053	[0.12910674; 0.51299911]	0.00104422	0.323265	0.0819774	FEM
NONHSAG001896.2	0.319245	[0.12837649; 0.51011287]	0.00104441	0.0938367	0.338598	FEM
NONHSAG023311.2	0.31994	[0.12864255; 0.51123671]	0.00104526	0.136052	0.284652	FEM
NONHSAG068641.1	0.319747	[0.12846522; 0.51102859]	0.00105162	0.180862	0.228857	FEM
NONHSAG085754.1	0.319331	[0.12828832; 0.51037323]	0.00105224	0.0101992	0.444343	FEM
NONHSAG022030.2	-0.318622	[-0.50933455; -0.12790959]	0.00105827	0	0.670397	FEM
NONHSAG030109.3	0.31882	[0.12798573; 0.50965362]	0.00105848	0	0.627807	FEM
NONHSAG062714.1	0.320333	[0.12834115; 0.51232519]	0.0010747	0.344141	0.066464	FEM
NONHSAG028141.2	0.318886	[0.12774116; 0.51003143]	0.00107602	0.0951576	0.336904	FEM
NONHSAG030440.3	0.319658	[0.12804335; 0.51127219]	0.00107647	0.246573	0.153487	FEM
NONHSAG052119.2	0.318594	[0.12755230; 0.50963546]	0.0010807	0.0442986	0.40179	FEM
NONHSAG074086.1	0.318296	[0.12739206; 0.50919995]	0.00108338	0.0130649	0.440811	FEM
NONHSAG055182.2	0.318603	[0.12743361; 0.50977260]	0.00108872	0.118811	0.306605	FEM
NONHSAG113698.1	0.318377	[0.12731016; 0.50944318]	0.00109088	0.100873	0.329574	FEM
NONHSAG042935.2	0.318978	[0.12746791; 0.51048880]	0.00109634	0.115834	0.310411	FEM
NONHSAG097792.1	0.316773	[0.12650554; 0.50704001]	0.00110173	0	0.888851	FEM
NONHSAG087693.1	0.317772	[0.12686760; 0.50867624]	0.00110419	0	0.479435	FEM
NONHSAG049366.2	-0.317381	[-0.50811655; -0.12664462]	0.00110864	0.0352399	0.413197	FEM
NONHSAG040658.2	0.317212	[0.12649899; 0.50792462]	0.00111389	0	0.525108	FEM
NONHSAG052900.2	0.317478	[0.12657699; 0.50837916]	0.00111578	0	0.629472	FEM
NONHSAG067488.1	0.32001	[0.12756069; 0.51245851]	0.00111749	0.378986	0.0446962	FEM
NONHSAG098058.1	0.315672	[0.12579455; 0.50554937]	0.00112	0	0.984541	FEM
NONHSAG039204.2	0.316797	[0.12616133; 0.50743209]	0.0011255	0	0.722646	FEM
NONHSAG051964.2	0.317957	[0.12659543; 0.50931918]	0.0011274	0.181891	0.227607	FEM
NONHSAG088219.1	0.319892	[0.12735248; 0.51243057]	0.00112828	0.436057	0.0199789	FEM
NONHSAG072458.1	0.318205	[0.12664978; 0.50976084]	0.0011304	0.197821	0.208494	FEM
NONHSAG063585.1	0.317818	[0.12647882; 0.50915675]	0.00113154	0.209964	0.19426	FEM
NONHSAG063224.1	0.31627	[0.12585587; 0.50668341]	0.001132	0	0.572443	FEM
NONHSAG087712.1	0.317237	[0.12622699; 0.50824759]	0.00113295	0	0.459048	FEM
NONHSAG112667.1	0.31936	[0.12705708; 0.51166375]	0.00113394	0.373415	0.0478276	FEM
NONHSAG020200.2	0.31751	[0.12628773; 0.50873307]	0.00113621	0.214107	0.189475	FEM
NONHSAG049666.2	0.317995	[0.12644669; 0.50954309]	0.00113851	0.231884	0.169422	FEM
NONHSAG114992.1	0.315048	[0.12516690; 0.50492821]	0.00114593	0	0.982948	FEM
NONHSAG105909.1	0.318744	[0.12650114; 0.51098683]	0.00115513	0.432459	0.0211607	FEM
NONHSAG010600.2	0.318255	[0.12630420; 0.51020676]	0.00115534	0.297213	0.103835	FEM
NONHSAG056187.1	0.316916	[0.12564546; 0.50818744]	0.00116416	0.0704897	0.3685	FEM
NONHSAG103190.1	0.31784	[0.12597047; 0.50970953]	0.00116701	0.294762	0.106029	FEM
NONHSAG044922.2	0.319289	[0.12650885; 0.51206865]	0.00116948	0.464658	0.0121798	FEM
NONHSAG079307.1	0.319391	[0.12654552; 0.51223667]	0.00116975	0.479629	0.00912546	FEM
NONHSAG022581.2	-0.315768	[-0.50646271; -0.12507315]	0.00117233	0	0.507209	FEM
NONHSAG067767.1	0.316193	[0.12520553; 0.50718075]	0.00117486	0.00194049	0.454469	FEM
NONHSAG114448.1	0.316179	[0.12513903; 0.50721881]	0.00117913	0.00575683	0.449799	FEM
NONHSAG087962.1	0.315012	[0.12464590; 0.50537780]	0.00118133	0	0.811871	FEM
NONHSAG109341.1	0.316498	[0.12514605; 0.50785041]	0.00118753	0.217973	0.185048	FEM
NONHSAG094891.1	0.314962	[0.12450045; 0.50542343]	0.00119024	0	0.631282	FEM
NONHSAG114626.1	0.315998	[0.12485951; 0.50713691]	0.00119383	0.194449	0.212501	FEM
NONHSAG036936.2	0.31423	[0.12413999; 0.50432069]	0.00119532	0	0.912729	FEM
NONHSAG058512.1	0.316993	[0.12518713; 0.50879816]	0.00119845	0.3387	0.0703313	FEM
NONHSAG009408.2	-0.31651	[-0.50804547; -0.12497404]	0.00120005	0.364323	0.0532231	FEM
NONHSAG047168.3	0.317827	[0.12544921; 0.51020458]	0.00120323	0.397011	0.0354638	FEM
NONHSAG071963.1	0.317566	[0.12532954; 0.50980225]	0.00120441	0.443589	0.0176553	FEM
NONHSAG000320.2	0.315954	[0.12467394; 0.50723366]	0.0012058	0.188708	0.219372	FEM
NONHSAG026459.2	0.315039	[0.12428945; 0.50578823]	0.00120748	0	0.498522	FEM
NONHSAG101229.2	0.31384	[0.12377762; 0.50390318]	0.0012103	0	0.918842	FEM
NONHSAG071474.1	0.31409	[0.12364332; 0.50453741]	0.00122719	0	0.841688	FEM
NONHSAG010226.2	0.31675	[0.12468071; 0.50881834]	0.00122787	0.338757	0.07029	FEM
NONHSAG096690.1	0.314942	[0.12391885; 0.50596449]	0.00123153	0.0572792	0.38534	FEM
NONHSAG083459.1	0.314512	[0.12372803; 0.50529684]	0.00123313	0.015954	0.437241	FEM
NONHSAG093591.1	0.314439	[0.12368894; 0.50518899]	0.00123387	0	0.482835	FEM
NONHSAG085074.1	0.314133	[0.12356454; 0.50470049]	0.00123415	0	0.499961	FEM
NONHSAG108898.1	0.3176	[0.12492663; 0.51027296]	0.00123428	0.488031	0.0076837	FEM
NONHSAG056035.2	0.314812	[0.12381563; 0.50580850]	0.00123534	0.0126481	0.441325	FEM
NONHSAG015030.2	0.546342	[0.21486244; 0.87782204]	0.00123593	0.509381	0.00479084	REM
NONHSAG027535.2	0.316289	[0.12438587; 0.50819235]	0.00123612	0.307539	0.0948497	FEM
NONHSAG021905.2	0.314427	[0.12354975; 0.50530427]	0.00124374	0	0.600258	FEM
NONHSAG043718.2	0.315408	[0.12386967; 0.50694674]	0.00124855	0.257732	0.141809	FEM
NONHSAG076102.1	-0.315876	[-0.50770841; -0.12404396]	0.00124925	0.328209	0.0781388	FEM
NONHSAG068692.1	0.315864	[0.12392173; 0.50780580]	0.0012579	0.395332	0.0362661	FEM
NONHSAG115002.1	0.314235	[0.12326344; 0.50520650]	0.00125933	0	0.488766	FEM
NONHSAG097165.1	0.313519	[0.12295815; 0.50408003]	0.00126115	0	0.612293	FEM
NONHSAG064515.1	0.3155	[0.12366007; 0.50734076]	0.00126672	0.237648	0.163097	FEM
NONHSAG061134.1	0.315421	[0.12360736; 0.50723537]	0.00126834	0.282707	0.117144	FEM
NONHSAG002708.2	0.316292	[0.12391828; 0.50866550]	0.00127058	0.455878	0.0142852	FEM
NONHSAG015659.2	0.315015	[0.12340341; 0.50662598]	0.00127166	0.213457	0.190224	FEM
NONHSAG056820.2	0.314556	[0.12320350; 0.50590935]	0.00127319	0.0890083	0.34479	FEM
NONHSAG073043.1	0.31201	[0.12211309; 0.50190719]	0.00128023	0	0.942519	FEM
NONHSAG106602.1	-0.31376	[-0.50476685; -0.12275299]	0.00128361	0.146726	0.271162	FEM
NONHSAG054155.3	0.313756	[0.12261950; 0.50489289]	0.00129361	0.110944	0.316669	FEM
NONHSAG028725.2	0.312137	[0.12186120; 0.50241300]	0.00130321	0	0.825396	FEM
NONHSAG072686.1	0.312144	[0.12184008; 0.50244799]	0.00130504	0	0.882619	FEM
NONHSAG008077.2	0.314499	[0.12275312; 0.50624404]	0.0013055	0.279084	0.120588	FEM
NONHSAG036309.2	0.313539	[0.12224755; 0.50482999]	0.00131554	0.0792889	0.357245	FEM
NONHSAG015459.2	0.314049	[0.12242847; 0.50566874]	0.00131691	0.240385	0.160126	FEM
NONHSAG002574.2	0.313323	[0.12197615; 0.50466968]	0.00133001	0.198053	0.20822	FEM
NONHSAG106051.1	0.312202	[0.12152383; 0.50287984]	0.00133125	0.0848154	0.350165	FEM
NONHSAG109336.1	0.311356	[0.12114167; 0.50157074]	0.0013354	0	0.823706	FEM
NONHSAG106516.1	0.314335	[0.12229153; 0.50637929]	0.00133612	0.484509	0.00826562	FEM
NONHSAG100572.1	0.3125	[0.12157367; 0.50342547]	0.0013364	0.143035	0.275816	FEM
NONHSAG097344.2	0.314683	[0.12241933; 0.50694670]	0.00133669	0.373061	0.0480311	FEM
NONHSAG108166.1	0.311736	[0.12114344; 0.50232887]	0.00134686	0	0.677538	FEM
NONHSAG062215.1	0.314175	[0.12202867; 0.50632211]	0.00135176	0.33844	0.0705187	FEM
NONHSAG082484.1	0.312378	[0.12132408; 0.50343169]	0.00135227	0.065034	0.375465	FEM
NONHSAG084018.1	0.312357	[0.12130847; 0.50340487]	0.00135285	0.157619	0.257505	FEM
NONHSAG013156.2	0.312724	[0.12143263; 0.50401578]	0.00135431	0.13916	0.280714	FEM
NONHSAG100309.1	0.314916	[0.12227408; 0.50755815]	0.00135507	0.456351	0.0141655	FEM
NONHSAG055409.3	0.313801	[0.12181530; 0.50578701]	0.0013571	0.313393	0.0899411	FEM
NONHSAG047021.3	0.311326	[0.12071933; 0.50193199]	0.00136783	0	0.59961	FEM
NONHSAG045048.2	0.312542	[0.12109242; 0.50399152]	0.00137568	0.128321	0.294474	FEM
NONHSAG002367.2	0.312982	[0.12126253; 0.50470245]	0.00137572	0.417093	0.0267546	FEM
NONHSAG097624.1	0.311033	[0.12041528; 0.50165158]	0.00138312	0	0.615406	FEM
NONHSAG023919.2	0.31213	[0.12075066; 0.50350852]	0.00139027	0.124256	0.299654	FEM
NONHSAG054813.3	0.311933	[0.12066954; 0.50319739]	0.00139069	0.208602	0.19584	FEM
NONHSAG074688.1	0.310115	[0.11994492; 0.50028549]	0.00139242	0	0.86929	FEM
NONHSAG052284.2	0.312933	[0.12089672; 0.50496850]	0.00140353	0.385176	0.0413716	FEM
NONHSAG011933.2	0.310571	[0.11996291; 0.50117891]	0.00140528	0.00248987	0.453798	FEM
NONHSAG073674.1	0.312363	[0.12062049; 0.50410615]	0.0014081	0.251137	0.148665	FEM
NONHSAG062351.2	0.31051	[0.11984956; 0.50117045]	0.00141262	0	0.671648	FEM
NONHSAG106759.1	0.312704	[0.12062522; 0.50478322]	0.00141842	0.367417	0.0513474	FEM
NONHSAG053266.2	0.31105	[0.11984102; 0.50225852]	0.00143043	0.068105	0.371546	FEM
NONHSAG109439.1	0.313413	[0.12066791; 0.50615885]	0.0014373	0.438686	0.019145	FEM
NONHSAG115049.1	0.31042	[0.11948488; 0.50135509]	0.00143983	0	0.475001	FEM
NONHSAG042091.2	0.310541	[0.11951350; 0.50156913]	0.00144134	0.101033	0.329369	FEM
NONHSAG037962.2	0.309476	[0.11908159; 0.49987033]	0.00144316	0	0.778523	FEM
NONHSAG095687.1	0.310163	[0.11930383; 0.50102183]	0.00144667	0	0.463329	FEM
NONHSAG077649.1	0.310264	[0.11929740; 0.50122963]	0.00145044	0.011465	0.442784	FEM
NONHSAG101998.1	0.30953	[0.11897049; 0.50009023]	0.00145421	0	0.631772	FEM
NONHSAG018128.2	0.309743	[0.11903897; 0.50044790]	0.00145534	0	0.537609	FEM
NONHSAG006479.2	0.311939	[0.11979985; 0.50407885]	0.00146227	0.370353	0.049605	FEM
NONHSAG042381.2	-0.310398	[-0.50171571; -0.11907981]	0.00147306	0.293929	0.106779	FEM
NONHSAG100863.1	0.309131	[0.11854311; 0.49971921]	0.00147737	0.0429821	0.403451	FEM
NONHSAG102327.1	0.309127	[0.11849183; 0.49976123]	0.00148158	0	0.649544	FEM
NONHSAG035283.2	0.309745	[0.11864598; 0.50084433]	0.00148865	0.0861887	0.348405	FEM
NONHSAG048603.2	0.310168	[0.11879038; 0.50154529]	0.00149014	0.245874	0.154232	FEM
NONHSAG014560.3	0.30894	[0.11807804; 0.49980150]	0.00151097	0	0.48767	FEM
NONHSAG066750.1	0.309955	[0.11844701; 0.50146344]	0.00151262	0.22143	0.181119	FEM
NONHSAG072687.1	0.309558	[0.11827556; 0.50084052]	0.00151432	0.086303	0.348258	FEM
NONHSAG098910.1	0.310937	[0.11878373; 0.50309003]	0.00151593	0.322883	0.0822781	FEM
NONHSAG081152.1	0.310334	[0.11850309; 0.50216462]	0.00152027	0.301795	0.099797	FEM
NONHSAG028257.2	0.310196	[0.11840391; 0.50198784]	0.0015243	0.29752	0.103562	FEM
NONHSAG106345.1	0.309278	[0.11803190; 0.50052465]	0.00152619	0.142147	0.276938	FEM
NONHSAG048397.2	0.308592	[0.11772233; 0.49946212]	0.00153036	0	0.582395	FEM
NONHSAG112494.1	0.306663	[0.11682911; 0.49649624]	0.00154423	0	0.953579	FEM
NONHSAG029935.2	0.30785	[0.11727864; 0.49842086]	0.00154447	0	0.689925	FEM
NONHSAG013523.2	0.310507	[0.11826987; 0.50274321]	0.0015463	0.453957	0.0147788	FEM
NONHSAG071539.1	0.309481	[0.11783774; 0.50112433]	0.00154995	0.228003	0.173732	FEM
NONHSAG035674.2	-0.309361	[-0.50093529; -0.11778606]	0.00155046	0.289119	0.111165	FEM
NONHSAG055350.3	0.309837	[0.11788064; 0.50179403]	0.00155811	0.340043	0.069365	FEM
NONHSAG112539.1	0.30911	[0.11750065; 0.50071887]	0.00156726	0.350101	0.062373	FEM
NONHSAG093983.1	0.309258	[0.11750431; 0.50101154]	0.00157194	0.343647	0.0668101	FEM
NONHSAG080288.1	0.307096	[0.11664772; 0.49754508]	0.0015751	0	0.740813	FEM
NONHSAG067130.2	0.307781	[0.11684832; 0.49871378]	0.00158043	0	0.53604	FEM
NONHSAG012547.2	0.3065	[0.11633681; 0.49666304]	0.0015827	0	0.877102	FEM
NONHSAG065820.1	0.307392	[0.11663964; 0.49814429]	0.00158592	0	0.570348	FEM
NONHSAG097740.2	0.307117	[0.11647398; 0.49776004]	0.00159146	0	0.702651	FEM
NONHSAG079526.1	0.306367	[0.11618845; 0.49654510]	0.00159155	0	0.775261	FEM
NONHSAG011666.3	0.305814	[0.11597533; 0.49565267]	0.00159186	0	0.977597	FEM
NONHSAG056218.1	0.306565	[0.11625016; 0.49687963]	0.00159276	0	0.74264	FEM
NONHSAG060351.1	0.310706	[0.11771493; 0.50369610]	0.0016022	0.477445	0.00953121	FEM
NONHSAG098361.1	0.306842	[0.11609305; 0.49759088]	0.00161663	0	0.509282	FEM
NONHSAG034179.3	0.307699	[0.11632994; 0.49906854]	0.00162463	0.126793	0.296421	FEM
NONHSAG053892.2	-0.308736	[-0.50085867; -0.11661263]	0.00163462	0.472815	0.0104353	FEM
NONHSAG072926.1	0.310186	[0.11715707; 0.50321467]	0.00163492	0.491387	0.00715852	FEM
NONHSAG036974.2	0.305312	[0.11524269; 0.49538092]	0.00164174	0	0.883309	FEM
NONHSAG114428.1	-0.308363	[-0.50054138; -0.11618394]	0.0016612	0.425555	0.0235631	FEM
NONHSAG006854.2	0.30592	[0.11524329; 0.49659703]	0.00166311	0	0.572911	FEM
NONHSAG076559.2	0.308654	[0.11622676; 0.50108026]	0.00166741	0.420136	0.0255751	FEM
NONHSAG032405.2	0.306301	[0.11526312; 0.49733887]	0.00167472	0.0233163	0.428105	FEM
NONHSAG044006.2	0.308008	[0.11589704; 0.50011978]	0.00167552	0.372938	0.0481021	FEM
NONHSAG068928.2	0.30563	[0.11499324; 0.49626599]	0.00167634	0	0.638338	FEM
NONHSAG099313.1	0.306118	[0.11499002; 0.49724671]	0.00169404	0.115733	0.310541	FEM
NONHSAG080136.1	0.305746	[0.11484797; 0.49664415]	0.00169425	0.0873903	0.346864	FEM
NONHSAG050480.2	0.30535	[0.11461683; 0.49608217]	0.00170209	0	0.586913	FEM
NONHSAG080009.1	0.304969	[0.11441002; 0.49552741]	0.0017082	0	0.633304	FEM
NONHSAG098159.1	0.306152	[0.11479450; 0.49750897]	0.00171388	0.226224	0.17572	FEM
NONHSAG077535.1	0.61576	[0.23084746; 1.00067198]	0.00171566	0.624526	0.000106794	REM
NONHSAG057830.1	0.304942	[0.11430140; 0.49558227]	0.00171767	0	0.560677	FEM
NONHSAG112534.1	0.308604	[0.11566639; 0.50154136]	0.0017184	0.486492	0.00793403	FEM
NONHSAG033305.3	-0.30431	[-0.49460360; -0.11401609]	0.00172235	0	0.779581	FEM
NONHSAG057133.1	0.30644	[0.11469056; 0.49819029]	0.00173427	0.315089	0.0885451	FEM
NONHSAG107490.1	0.30412	[0.11366891; 0.49457072]	0.0017492	0	0.610152	FEM
NONHSAG100257.1	0.303631	[0.11348068; 0.49378124]	0.00174974	0	0.732116	FEM
NONHSAG010449.2	-0.307032	[-0.49940606; -0.11465766]	0.00175888	0.431531	0.0214734	FEM
NONHSAG054769.2	0.303644	[0.11332217; 0.49396544]	0.00176581	0	0.762761	FEM
NONHSAG110093.1	0.306108	[0.11420554; 0.49801012]	0.00176936	0.327408	0.078754	FEM
NONHSAG077469.1	0.306929	[0.11447013; 0.49938746]	0.00177344	0.38935	0.039221	FEM
NONHSAG074815.1	0.30549	[0.11390631; 0.49707432]	0.00177613	0.25409	0.145578	FEM
NONHSAG020099.2	0.30517	[0.11378518; 0.49655444]	0.00177629	0.221589	0.180939	FEM
NONHSAG083747.2	-0.305769	[-0.49755298; -0.11398408]	0.00177868	0.377215	0.0456776	FEM
NONHSAG012342.2	0.303158	[0.11298551; 0.49332975]	0.0017812	0	0.912982	FEM
NONHSAG101312.1	0.305299	[0.11373717; 0.49686108]	0.00178579	0.235879	0.165028	FEM
NONHSAG002975.2	0.304822	[0.11350866; 0.49613584]	0.00179084	0.0910865	0.342125	FEM
NONHSAG034950.3	0.304741	[0.11346153; 0.49602022]	0.00179251	0.110671	0.317019	FEM
NONHSAG032422.2	0.304275	[0.11312689; 0.49542214]	0.00180859	0.199265	0.206785	FEM
NONHSAG044816.2	0.304419	[0.11316084; 0.49567627]	0.00181056	0.206816	0.19792	FEM
NONHSAG095131.1	0.302702	[0.11251173; 0.49289160]	0.00181166	0	0.753044	FEM
NONHSAG057280.2	0.302937	[0.11259380; 0.49327958]	0.00181219	0	0.797854	FEM
NONHSAG035012.2	0.30236	[0.11229033; 0.49242941]	0.0018212	0	0.896505	FEM
NONHSAG111909.1	0.302848	[0.11240569; 0.49328951]	0.00182787	0	0.679348	FEM
NONHSAG103464.2	0.303281	[0.11253647; 0.49402591]	0.00183092	0	0.627112	FEM
NONHSAG026902.2	0.302672	[0.11227798; 0.49306645]	0.00183423	0	0.734829	FEM
NONHSAG052739.2	0.303224	[0.11241145; 0.49403720]	0.00184149	0.0669854	0.372975	FEM
NONHSAG048793.2	0.303678	[0.11255479; 0.49480057]	0.00184401	0.160533	0.253874	FEM
NONHSAG053726.2	0.303179	[0.11215638; 0.49420186]	0.00186589	0	0.457312	FEM
NONHSAG076614.1	0.303396	[0.11212790; 0.49466413]	0.0018771	0.142889	0.276	FEM
NONHSAG007456.2	0.301686	[0.11134912; 0.49202218]	0.00189237	0	0.72567	FEM
NONHSAG033411.2	0.304881	[0.11246881; 0.49729282]	0.00189854	0.456223	0.014198	FEM
NONHSAG033148.2	0.302771	[0.11164726; 0.49389510]	0.00190307	0.063222	0.377775	FEM
NONHSAG016886.2	0.303871	[0.11197628; 0.49576609]	0.00191106	0.355455	0.0588265	FEM
NONHSAG064846.1	0.301556	[0.11111966; 0.49199166]	0.00191141	0	0.733518	FEM
NONHSAG064910.1	0.30219	[0.11126840; 0.49311181]	0.00192036	0	0.479415	FEM
NONHSAG059240.1	0.302547	[0.11135252; 0.49374171]	0.00192535	0.0678258	0.371903	FEM
NONHSAG105881.1	0.301913	[0.11105621; 0.49276921]	0.001932	0	0.521106	FEM
NONHSAG088412.1	0.302564	[0.11129400; 0.49383432]	0.00193219	0.137592	0.2827	FEM
NONHSAG072221.2	0.304423	[0.11197377; 0.49687153]	0.0019326	0.410733	0.0293375	FEM
NONHSAG027924.3	0.303177	[0.11149815; 0.49485529]	0.00193443	0.266368	0.133041	FEM
NONHSAG105162.1	0.301083	[0.11065362; 0.49151317]	0.00194238	0	0.686564	FEM
NONHSAG109897.1	0.302412	[0.11112094; 0.49370226]	0.0019446	0.133423	0.287988	FEM
NONHSAG030847.2	0.300704	[0.11047461; 0.49093268]	0.0019466	0	0.589657	FEM
NONHSAG046853.2	0.303875	[0.11160563; 0.49614477]	0.00195022	0.41052	0.0294264	FEM
NONHSAG109107.1	0.29958	[0.11000641; 0.48915413]	0.00195257	0	0.997856	FEM
NONHSAG018891.2	0.303338	[0.11129153; 0.49538451]	0.00196265	0.424184	0.0240615	FEM
NONHSAG115155.1	0.30122	[0.11042700; 0.49201228]	0.00197205	0	0.522191	FEM
NONHSAG004614.2	0.300801	[0.11026407; 0.49133779]	0.00197307	0	0.710691	FEM
NONHSAG110375.1	0.299594	[0.10980467; 0.48938344]	0.00197492	0	0.973547	FEM
NONHSAG009339.2	0.302104	[0.11054901; 0.49365970]	0.00199389	0.268797	0.130619	FEM
NONHSAG106014.1	0.30283	[0.11079010; 0.49486995]	0.00199654	0.409797	0.0297311	FEM
NONHSAG108360.1	0.30077	[0.10997181; 0.49156819]	0.00200359	0	0.62827	FEM
NONHSAG074512.1	0.300646	[0.10987221; 0.49142072]	0.00200954	0	0.543293	FEM
NONHSAG070876.1	0.299621	[0.10943356; 0.48980783]	0.00201656	0	0.855015	FEM
NONHSAG078453.1	0.299467	[0.10937223; 0.48956247]	0.00201715	0	0.904451	FEM
NONHSAG102697.1	0.300269	[0.10958541; 0.49095170]	0.00202589	0	0.618843	FEM
NONHSAG031582.3	0.30099	[0.10983126; 0.49214939]	0.00202783	0.309722	0.0930031	FEM
NONHSAG067927.1	0.303427	[0.11062235; 0.49623151]	0.00203855	0.469651	0.0110886	FEM
NONHSAG013269.2	0.30158	[0.10994286; 0.49321702]	0.00203923	0.240586	0.159908	FEM
NONHSAG017567.2	0.300898	[0.10968433; 0.49211254]	0.00204034	0.177098	0.233444	FEM
NONHSAG110005.1	0.298691	[0.10878168; 0.48859934]	0.00205127	0	0.911968	FEM
NONHSAG077429.1	0.301853	[0.10991282; 0.49379247]	0.00205354	0.357319	0.0576211	FEM
NONHSAG112416.1	-0.301021	[-0.49245722; -0.10958543]	0.00205628	0.293074	0.107552	FEM
NONHSAG031666.2	-0.300797	[-0.49209569; -0.10949801]	0.00205691	0.202328	0.203175	FEM
NONHSAG094011.1	0.299228	[0.10892593; 0.48953053]	0.00205703	0	0.821325	FEM
NONHSAG030196.2	0.298788	[0.10874273; 0.48883274]	0.00205959	0	0.815217	FEM
NONHSAG055258.3	0.300625	[0.10940955; 0.49183995]	0.00205979	0.111434	0.316042	FEM
NONHSAG097180.2	0.299444	[0.10893365; 0.48995529]	0.00206498	0	0.721676	FEM
NONHSAG100250.1	0.300815	[0.10932008; 0.49230939]	0.00207752	0.260752	0.138715	FEM
NONHSAG062236.1	0.299492	[0.10879334; 0.49019093]	0.00208271	0	0.571556	FEM
NONHSAG059606.1	0.299872	[0.10887313; 0.49087056]	0.00208927	0.166509	0.246461	FEM
NONHSAG067658.1	0.298116	[0.10820071; 0.48803096]	0.00209324	0	0.928862	FEM
NONHSAG038350.2	0.299196	[0.10857231; 0.48981930]	0.00209555	0	0.503483	FEM
NONHSAG087585.1	0.2991	[0.10852836; 0.48967132]	0.00209658	0.0743761	0.363532	FEM
NONHSAG020418.2	0.298674	[0.10836978; 0.48897882]	0.00209706	0	0.608762	FEM
NONHSAG059386.1	0.299915	[0.10881620; 0.49101309]	0.00209747	0.121727	0.302881	FEM
NONHSAG078045.1	0.300246	[0.10892983; 0.49156138]	0.0020982	0.16957	0.242682	FEM
NONHSAG082950.2	0.301513	[0.10935466; 0.49367064]	0.00210213	0.441895	0.0181605	FEM
NONHSAG102751.1	0.2985	[0.10821946; 0.48878042]	0.00210698	0	0.702376	FEM
NONHSAG053198.2	0.302925	[0.10979579; 0.49605400]	0.00211012	0.498122	0.00618678	FEM
NONHSAG031377.2	0.29886	[0.10832181; 0.48939726]	0.00211017	0	0.483292	FEM
NONHSAG091106.1	0.298079	[0.10798727; 0.48817131]	0.0021161	0	0.871622	FEM
NONHSAG012505.3	0.299508	[0.10843711; 0.49057873]	0.00212384	0.189003	0.219018	FEM
NONHSAG014102.2	0.298377	[0.10797414; 0.48877966]	0.00212999	0	0.691337	FEM
NONHSAG000922.2	-0.300531	[-0.49234726; -0.10871519]	0.00213439	0.385705	0.0410947	FEM
NONHSAG015338.2	0.299546	[0.10832189; 0.49076973]	0.00213863	0.117618	0.30813	FEM
NONHSAG051470.2	0.298539	[0.10794882; 0.48912934]	0.00213967	0	0.659623	FEM
NONHSAG073828.1	0.298357	[0.10787988; 0.48883501]	0.00214004	0	0.66045	FEM
NONHSAG050541.2	0.298449	[0.10791045; 0.48898733]	0.00214033	0	0.614657	FEM
NONHSAG066467.1	0.299069	[0.10809670; 0.49004045]	0.00214469	0.08018	0.356104	FEM
NONHSAG039371.3	0.298118	[0.10770358; 0.48853263]	0.00215044	0	0.710329	FEM
NONHSAG019300.2	0.298276	[0.10774636; 0.48880564]	0.00215209	0	0.515504	FEM
NONHSAG071293.1	0.298558	[0.10784599; 0.48927067]	0.00215236	0	0.571828	FEM
NONHSAG073268.1	0.299264	[0.10808021; 0.49044827]	0.00215477	0.275343	0.124194	FEM
NONHSAG104452.1	0.301703	[0.10894128; 0.49446378]	0.00215701	0.491626	0.00712218	FEM
NONHSAG048101.3	0.301102	[0.10869650; 0.49350683]	0.00216021	0.408699	0.0301971	FEM
NONHSAG018440.2	0.298755	[0.10781987; 0.48968983]	0.00216363	0.0527453	0.391098	FEM
NONHSAG053821.2	0.297751	[0.10744433; 0.48805760]	0.00216518	0	0.795567	FEM
NONHSAG078394.2	0.297925	[0.10743514; 0.48841503]	0.00217359	0	0.652087	FEM
NONHSAG069755.1	0.297999	[0.10731538; 0.48868274]	0.00219076	0	0.648179	FEM
NONHSAG057931.1	0.29747	[0.10711395; 0.48782538]	0.00219203	0	0.694875	FEM
NONHSAG048976.2	-0.298984	[-0.49041192; -0.10755647]	0.00220412	0.373988	0.0474998	FEM
NONHSAG039679.2	0.298868	[0.10745413; 0.49028183]	0.00221125	0.151179	0.265564	FEM
NONHSAG072091.1	0.29926	[0.10759152; 0.49092769]	0.00221166	0.298165	0.102989	FEM
NONHSAG073654.1	0.297432	[0.10691290; 0.48795095]	0.00221421	0	0.634423	FEM
NONHSAG028923.2	0.297991	[0.10710785; 0.48887474]	0.00221494	0.143898	0.274726	FEM
NONHSAG114719.1	0.298542	[0.10725415; 0.48982989]	0.00222105	0.203156	0.202202	FEM
NONHSAG052228.2	0.298691	[0.10729941; 0.49008221]	0.00222202	0.213951	0.189655	FEM
NONHSAG114061.1	0.299646	[0.10761660; 0.49167550]	0.00222509	0.43681	0.0197373	FEM
NONHSAG055044.3	0.299464	[0.10751112; 0.49141729]	0.00222985	0.49815	0.00618297	FEM
NONHSAG097157.1	-0.298227	[-0.48956425; -0.10688947]	0.00225104	0.247901	0.152078	FEM
NONHSAG053081.2	0.298819	[0.10709233; 0.49054551]	0.00225216	0.282107	0.11771	FEM
NONHSAG092290.1	-0.537281	[-0.88212699; -0.19243419]	0.00226011	0.550011	0.00165342	REM
NONHSAG002651.2	0.299368	[0.10714854; 0.49158756]	0.00226899	0.375884	0.0464237	FEM
NONHSAG071170.1	0.297534	[0.10647762; 0.48859049]	0.00227074	0.131126	0.290906	FEM
NONHSAG107661.1	0.29865	[0.10687123; 0.49042831]	0.00227143	0.27233	0.127132	FEM
NONHSAG000921.2	-0.54372	[-0.89294930; -0.19449056]	0.00227663	0.549852	0.00166113	REM
NONHSAG019975.2	0.298493	[0.10676276; 0.49022333]	0.00227775	0.31922	0.0851922	FEM
NONHSAG017683.2	0.298212	[0.10666091; 0.48976402]	0.00227793	0.259309	0.140189	FEM
NONHSAG096770.1	0.296609	[0.10608370; 0.48713332]	0.00227836	0.0125111	0.441494	FEM
NONHSAG105252.1	0.297082	[0.10623313; 0.48793151]	0.00228079	0.0117486	0.442434	FEM
NONHSAG058061.2	0.298415	[0.10667582; 0.49015454]	0.00228489	0.278328	0.121313	FEM
NONHSAG007512.3	0.297529	[0.10635225; 0.48870606]	0.00228572	0.144136	0.274426	FEM
NONHSAG061775.2	0.29896	[0.10682288; 0.49109793]	0.00229068	0.425413	0.0236144	FEM
NONHSAG022295.2	0.298841	[0.10668104; 0.49100185]	0.00230273	0.411317	0.0290936	FEM
NONHSAG014508.2	0.296225	[0.10567607; 0.48677374]	0.00231144	0	0.70228	FEM
NONHSAG086135.1	0.295361	[0.10534905; 0.48537374]	0.00231378	0	0.788973	FEM
NONHSAG075313.1	0.295583	[0.10542383; 0.48574240]	0.00231431	0	0.889349	FEM
NONHSAG107006.1	0.296712	[0.10581278; 0.48761202]	0.00231601	0.064242	0.376475	FEM
NONHSAG032411.2	0.295652	[0.10542300; 0.48588063]	0.00231743	0	0.785498	FEM
NONHSAG090182.2	0.298813	[0.10642460; 0.49120081]	0.0023328	0.427169	0.0229855	FEM
NONHSAG067642.2	0.297134	[0.10578649; 0.48848166]	0.00233777	0.258133	0.141396	FEM
NONHSAG001954.2	0.295424	[0.10517247; 0.48567483]	0.0023384	0	0.89595	FEM
NONHSAG076535.1	0.297791	[0.10598801; 0.48959489]	0.00234178	0.312348	0.0908074	FEM
NONHSAG105290.1	0.296889	[0.10563484; 0.48814276]	0.00234573	0.102808	0.327093	FEM
NONHSAG076570.1	0.297084	[0.10569836; 0.48846991]	0.00234648	0.136443	0.284156	FEM
NONHSAG114153.1	0.29514	[0.10490893; 0.48537125]	0.0023587	0	0.839662	FEM
NONHSAG013608.2	0.295749	[0.10507409; 0.48642376]	0.00236511	0.0522873	0.391679	FEM
NONHSAG105506.1	0.296724	[0.10538836; 0.48805901]	0.00236911	0.184575	0.224355	FEM
NONHSAG107433.1	0.297667	[0.10562906; 0.48970429]	0.00238086	0.320066	0.0845148	FEM
NONHSAG002471.2	0.297016	[0.10539619; 0.48863546]	0.0023811	0.318064	0.0861238	FEM
NONHSAG115113.1	0.296493	[0.10518440; 0.48780099]	0.00238439	0.170303	0.241778	FEM
NONHSAG084770.1	0.295704	[0.10487475; 0.48653339]	0.00238815	0	0.459443	FEM
NONHSAG015344.2	0.297216	[0.10539983; 0.48903195]	0.00238955	0.300836	0.100635	FEM
NONHSAG016085.3	0.297636	[0.10554505; 0.48972723]	0.00239002	0.353399	0.0601738	FEM
NONHSAG100915.1	0.295878	[0.10476026; 0.48699601]	0.00241044	0.158477	0.256435	FEM
NONHSAG096105.1	0.295518	[0.10462145; 0.48641370]	0.00241185	0.0879433	0.346155	FEM
NONHSAG112271.1	0.294643	[0.10425253; 0.48503316]	0.00241941	0	0.605103	FEM
NONHSAG097442.1	0.294315	[0.10412953; 0.48450100]	0.00242032	0	0.885575	FEM
NONHSAG058202.2	0.297983	[0.10540186; 0.49056435]	0.00242353	0.458285	0.0136838	FEM
NONHSAG026097.2	0.294644	[0.10421584; 0.48507163]	0.00242414	0	0.810569	FEM
NONHSAG089262.1	0.295315	[0.10442113; 0.48620884]	0.00242825	0.0795833	0.356868	FEM
NONHSAG047842.2	-0.294716	[-0.48524564; -0.10418553]	0.00243128	0	0.573524	FEM
NONHSAG029995.2	0.296267	[0.10473090; 0.48780385]	0.00243168	0.246147	0.153941	FEM
NONHSAG021823.2	0.295362	[0.10439405; 0.48632976]	0.00243383	0.061314	0.380206	FEM
NONHSAG019046.2	0.29398	[0.10382026; 0.48413976]	0.00244482	0	0.82143	FEM
NONHSAG071638.1	0.295685	[0.10431815; 0.48705103]	0.0024582	0.216309	0.18695	FEM
NONHSAG069676.1	0.295298	[0.10416440; 0.48643255]	0.00246046	0.143942	0.27467	FEM
NONHSAG052090.2	0.296141	[0.10444158; 0.48784118]	0.00246305	0.390127	0.0388287	FEM
NONHSAG047011.2	0.294263	[0.10375364; 0.48477311]	0.00246637	0	0.584058	FEM
NONHSAG112529.1	0.296832	[0.10460806; 0.48905670]	0.00247298	0.369294	0.0502292	FEM
NONHSAG022780.2	0.297477	[0.10483124; 0.49012359]	0.00247352	0.43543	0.0201816	FEM
NONHSAG102065.1	0.295726	[0.10417557; 0.48727740]	0.00247851	0.312703	0.0905123	FEM
NONHSAG106595.1	0.297356	[0.10472579; 0.48998558]	0.00248157	0.460231	0.0132111	FEM
NONHSAG089879.2	0.294609	[0.10368335; 0.48553535]	0.00249137	0.11943	0.305814	FEM
NONHSAG010755.2	0.293639	[0.10333961; 0.48393795]	0.00249165	0	0.83688	FEM
NONHSAG102658.1	0.293908	[0.10336372; 0.48445284]	0.00250091	0.0136338	0.440109	FEM
NONHSAG073994.1	0.293773	[0.10329922; 0.48424744]	0.00250315	0.0836438	0.351666	FEM
NONHSAG109921.1	0.295796	[0.10396515; 0.48762705]	0.00250906	0.370145	0.0497274	FEM
NONHSAG087805.2	0.296702	[0.10426741; 0.48913640]	0.00251116	0.448192	0.0163332	FEM
NONHSAG030727.2	0.294039	[0.10332090; 0.48475761]	0.00251258	0	0.564382	FEM
NONHSAG094485.1	0.294803	[0.10354618; 0.48605896]	0.00251822	0.234509	0.16653	FEM
NONHSAG084011.2	0.293532	[0.10309302; 0.48397056]	0.00251912	0	0.81522	FEM
NONHSAG084640.1	-0.294074	[-0.48486752; -0.10328115]	0.00251944	0.218576	0.184361	FEM
NONHSAG012134.2	-0.292826	[-0.48281129; -0.10284155]	0.00251961	0	0.936571	FEM
NONHSAG090831.1	0.293443	[0.10302555; 0.48386051]	0.00252391	0	0.593193	FEM
NONHSAG115191.1	0.295598	[0.10376624; 0.48743053]	0.00252602	0.324465	0.0810366	FEM
NONHSAG050847.3	0.294762	[0.10346771; 0.48605550]	0.00252665	0.122176	0.302308	FEM
NONHSAG001815.3	0.294477	[0.10335567; 0.48559882]	0.00252826	0.266442	0.132967	FEM
NONHSAG054609.2	-0.294445	[-0.48554698; -0.10334243]	0.0025285	0.297308	0.103751	FEM
NONHSAG087280.1	0.293234	[0.10291398; 0.48355335]	0.00252895	0	0.699158	FEM
NONHSAG031009.2	-0.293434	[-0.48389042; -0.10297661]	0.00252995	0	0.584764	FEM
NONHSAG049157.2	0.293376	[0.10288720; 0.48386561]	0.00253915	0	0.730336	FEM
NONHSAG060566.1	0.294943	[0.10341441; 0.48647073]	0.00254206	0.220261	0.182444	FEM
NONHSAG084963.1	0.294504	[0.10321510; 0.48579384]	0.00254812	0.233869	0.167233	FEM
NONHSAG012143.2	0.294572	[0.10320223; 0.48594123]	0.00255295	0.250461	0.149375	FEM
NONHSAG002227.2	0.293305	[0.10269562; 0.48391389]	0.00256133	0	0.471966	FEM
NONHSAG061230.1	0.29412	[0.10291133; 0.48532881]	0.00257063	0.18905	0.218961	FEM
NONHSAG070265.1	0.294745	[0.10311180; 0.48637846]	0.00257307	0.257	0.142563	FEM
NONHSAG022603.2	0.293876	[0.10277808; 0.48497343]	0.00257703	0.0877356	0.346422	FEM
NONHSAG113597.1	0.293829	[0.10274925; 0.48490911]	0.00257871	0.226096	0.175863	FEM
NONHSAG112094.1	-0.294728	[-0.48640160; -0.10305457]	0.00257992	0.408542	0.0302645	FEM
NONHSAG078177.1	0.292536	[0.10212198; 0.48295062]	0.00260237	0	0.778515	FEM
NONHSAG081626.1	0.296292	[0.10342374; 0.48915996]	0.00260362	0.460553	0.0131339	FEM
NONHSAG017270.2	0.294532	[0.10278816; 0.48627562]	0.00260648	0.474917	0.0100173	FEM
NONHSAG019854.2	0.295604	[0.10315705; 0.48805015]	0.00260717	0.433344	0.0208657	FEM
NONHSAG027266.2	0.292227	[0.10194380; 0.48251103]	0.00261193	0	0.764656	FEM
NONHSAG001156.2	0.294307	[0.10266867; 0.48594514]	0.00261201	0.272665	0.126804	FEM
NONHSAG108756.1	0.29477	[0.10281799; 0.48672113]	0.00261364	0.387536	0.0401469	FEM
NONHSAG043566.2	0.518871	[0.18093346; 0.85680912]	0.0026177	0.514217	0.00427203	REM
NONHSAG003676.2	0.292438	[0.10184767; 0.48302776]	0.00263504	0	0.491673	FEM
NONHSAG050302.2	0.291858	[0.10154777; 0.48216795]	0.0026485	0	0.698669	FEM
NONHSAG016073.2	0.291253	[0.10127336; 0.48123229]	0.00265731	0	0.914215	FEM
NONHSAG041308.2	0.294808	[0.10247474; 0.48714219]	0.00266209	0.385319	0.0412965	FEM
NONHSAG065140.1	0.293849	[0.10213807; 0.48556033]	0.00266253	0.315551	0.0881664	FEM
NONHSAG081583.2	0.292126	[0.10150719; 0.48274530]	0.00266695	0	0.49651	FEM
NONHSAG078748.1	0.294019	[0.10213085; 0.48590660]	0.00267161	0.443194	0.0177723	FEM
NONHSAG072585.2	0.292117	[0.10137972; 0.48285513]	0.00268418	0.0187296	0.433803	FEM
NONHSAG018783.3	0.293174	[0.10169092; 0.48465625]	0.00269183	0.281272	0.118502	FEM
NONHSAG001064.2	-0.292999	[-0.48440625; -0.10159077]	0.0026973	0.305407	0.096671	FEM
NONHSAG007491.2	0.290678	[0.10076371; 0.48059221]	0.00270045	0	0.967976	FEM
NONHSAG086383.1	0.293413	[0.10168137; 0.48514467]	0.00270467	0.311787	0.0912737	FEM
NONHSAG016967.2	0.292527	[0.10135428; 0.48369873]	0.00270744	0.0964553	0.33524	FEM
NONHSAG062214.1	0.291203	[0.10086081; 0.48154576]	0.00271235	0	0.795424	FEM
NONHSAG066957.1	0.292843	[0.10141421; 0.48427207]	0.00271438	0.203875	0.201358	FEM
NONHSAG028553.2	0.291828	[0.10100940; 0.48264587]	0.00272183	0.103169	0.326631	FEM
NONHSAG063482.1	0.293835	[0.10168138; 0.48598796]	0.00272499	0.373389	0.0478424	FEM
NONHSAG095975.1	0.29101	[0.10070301; 0.48131664]	0.00272511	0	0.63557	FEM
NONHSAG079913.1	0.29375	[0.10164159; 0.48585889]	0.00272647	0.371228	0.0490934	FEM
NONHSAG010745.3	0.291366	[0.10081018; 0.48192153]	0.00272737	0	0.605604	FEM
NONHSAG068085.1	0.289855	[0.10018399; 0.47952653]	0.00274204	0	0.971705	FEM
NONHSAG110277.1	0.290987	[0.10051970; 0.48145415]	0.00274988	0	0.77364	FEM
NONHSAG103987.1	0.29099	[0.10047770; 0.48150208]	0.00275599	0	0.551053	FEM
NONHSAG100659.1	0.29124	[0.10055971; 0.48191998]	0.0027566	0	0.484673	FEM
NONHSAG109321.1	0.289493	[0.09993658; 0.47904915]	0.00275944	0	0.992777	FEM
NONHSAG110495.1	0.291124	[0.10047963; 0.48176856]	0.00276229	0	0.604373	FEM
NONHSAG115076.1	0.291497	[0.10059752; 0.48239605]	0.00276382	0.0480185	0.397087	FEM
NONHSAG056905.1	0.290907	[0.10033952; 0.48147544]	0.0027716	0	0.470183	FEM
NONHSAG072049.1	0.292798	[0.10098575; 0.48461069]	0.00277243	0.435662	0.0201063	FEM
NONHSAG073964.1	0.290438	[0.10016677; 0.48070966]	0.00277315	0	0.856243	FEM
NONHSAG098822.2	0.292905	[0.10094852; 0.48486241]	0.00278296	0.353493	0.0601116	FEM
NONHSAG059345.2	0.291885	[0.10056353; 0.48320671]	0.00278771	0.159371	0.255321	FEM
NONHSAG032394.2	0.291891	[0.10050658; 0.48327562]	0.00279614	0.269085	0.130333	FEM
NONHSAG031870.2	0.291635	[0.10039651; 0.48287288]	0.00279925	0.216483	0.18675	FEM
NONHSAG054716.2	0.291351	[0.10029085; 0.48241074]	0.00280039	0.295269	0.105573	FEM
NONHSAG044652.3	0.291936	[0.10039324; 0.48347959]	0.00281461	0.230538	0.170913	FEM
NONHSAG003421.2	0.291204	[0.10012294; 0.48228509]	0.00281726	0.136895	0.283583	FEM
NONHSAG027271.2	0.291529	[0.10022850; 0.48282972]	0.00281816	0.222654	0.179736	FEM
NONHSAG026534.2	0.292936	[0.10065472; 0.48521760]	0.00282641	0.449118	0.0160761	FEM
NONHSAG008011.2	0.289003	[0.09927380; 0.47873140]	0.00283067	0	0.989211	FEM
NONHSAG050913.2	0.290409	[0.09973560; 0.48108189]	0.00283375	0	0.592487	FEM
NONHSAG040901.2	-0.551609	[-0.91379370; -0.18942471]	0.00283493	0.581236	0.000607861	REM
NONHSAG025994.2	0.291324	[0.09994523; 0.48270286]	0.00284892	0.27387	0.125626	FEM
NONHSAG075040.2	0.290911	[0.09969226; 0.48213065]	0.00286515	0.147566	0.270105	FEM
NONHSAG028467.2	0.563349	[0.19299652; 0.93370073]	0.00286945	0.597937	0.000328223	REM
NONHSAG032777.2	0.292898	[0.10031871; 0.48547741]	0.00287303	0.416509	0.0269849	FEM
NONHSAG066209.1	0.291093	[0.09963698; 0.48254948]	0.00288233	0.23231	0.168951	FEM
NONHSAG009210.2	0.29075	[0.09946460; 0.48203478]	0.00289037	0.249844	0.150025	FEM
NONHSAG087733.1	0.288343	[0.09860392; 0.47808214]	0.00289591	0	0.961322	FEM
NONHSAG041907.2	0.290284	[0.09926065; 0.48130667]	0.00289693	0.143034	0.275817	FEM
NONHSAG052485.2	0.289395	[0.09890743; 0.47988324]	0.00290425	0	0.686631	FEM
NONHSAG035256.2	-0.290318	[-0.48143777; -0.09919852]	0.00290784	0.215387	0.188005	FEM
NONHSAG109521.1	0.28932	[0.09877011; 0.47986897]	0.00292079	0	0.61239	FEM
NONHSAG021979.2	0.289285	[0.09869984; 0.47986920]	0.00292947	0	0.621974	FEM
NONHSAG085850.1	0.289117	[0.09850437; 0.47972966]	0.00295016	0.136468	0.284124	FEM
NONHSAG038409.2	0.291432	[0.09928618; 0.48357803]	0.00295119	0.474142	0.01017	FEM
NONHSAG092754.1	0.289183	[0.09851738; 0.47984914]	0.00295159	0	0.47126	FEM
NONHSAG015454.2	0.291158	[0.09905420; 0.48326150]	0.00297187	0.442782	0.0178947	FEM
NONHSAG049904.2	0.291532	[0.09915428; 0.48391050]	0.00297596	0.420904	0.0252833	FEM
NONHSAG054101.2	-0.526339	[-0.87380918; -0.17886873]	0.00298812	0.547637	0.0017715	REM
NONHSAG018244.3	0.291413	[0.09898566; 0.48384018]	0.00299515	0.461641	0.0128758	FEM
NONHSAG099992.2	0.288238	[0.09783654; 0.47863886]	0.00300589	0	0.734989	FEM
NONHSAG074756.1	0.288103	[0.09777700; 0.47842817]	0.00300798	0	0.716238	FEM
NONHSAG069451.1	0.290502	[0.09855845; 0.48244615]	0.00301297	0.457963	0.0137631	FEM
NONHSAG071268.1	0.286795	[0.09728065; 0.47630878]	0.00301603	0	0.991397	FEM
NONHSAG009159.2	0.291054	[0.09871162; 0.48339554]	0.00301809	0.396566	0.0356753	FEM
NONHSAG085917.1	0.289675	[0.09816853; 0.48118147]	0.00302959	0.315871	0.0879052	FEM
NONHSAG021195.2	0.291002	[0.09861678; 0.48338658]	0.00302979	0.458769	0.013565	FEM
NONHSAG089697.1	0.287663	[0.09747156; 0.47785538]	0.00303193	0	0.571836	FEM
NONHSAG033663.3	0.290162	[0.09826746; 0.48205661]	0.00303966	0.387962	0.0399281	FEM
NONHSAG018563.2	0.290495	[0.09833280; 0.48265653]	0.00304688	0.366546	0.051871	FEM
NONHSAG040248.3	0.287155	[0.09717980; 0.47712991]	0.00305035	0	0.911058	FEM
NONHSAG038480.3	0.289046	[0.09779712; 0.48029500]	0.00305384	0.252978	0.146737	FEM
NONHSAG058419.2	0.28891	[0.09774290; 0.48007765]	0.00305511	0.102769	0.327144	FEM
NONHSAG052290.2	0.287589	[0.09729360; 0.47788489]	0.00305547	0	0.852962	FEM
NONHSAG064893.1	0.290827	[0.09829832; 0.48335615]	0.00306935	0.451221	0.0155027	FEM
NONHSAG020962.3	0.288958	[0.09765938; 0.48025641]	0.00307045	0.171325	0.24052	FEM
NONHSAG044037.2	0.288581	[0.09750063; 0.47966157]	0.00307531	0.127203	0.295899	FEM
NONHSAG087115.1	0.28675	[0.09684126; 0.47665786]	0.00308162	0	0.931017	FEM
NONHSAG056816.1	0.287474	[0.09700056; 0.47794711]	0.0030949	0	0.577871	FEM
NONHSAG027671.3	0.288847	[0.09745761; 0.48023566]	0.00309586	0.305248	0.0968071	FEM
NONHSAG051619.2	0.287743	[0.09706627; 0.47841937]	0.00309881	0	0.580692	FEM
NONHSAG057998.2	0.28773	[0.09693663; 0.47852327]	0.00311839	0.0649947	0.375515	FEM
NONHSAG111535.1	0.287169	[0.09673032; 0.47760702]	0.00312109	0	0.615141	FEM
NONHSAG055129.2	0.28616	[0.09622963; 0.47608955]	0.0031465	0	0.907356	FEM
NONHSAG099248.1	0.288143	[0.09687142; 0.47941537]	0.00315049	0.16674	0.246175	FEM
NONHSAG108077.1	0.288892	[0.09712025; 0.48066435]	0.00315095	0.378811	0.0447925	FEM
NONHSAG024608.2	0.288136	[0.09684456; 0.47942810]	0.00315435	0.224608	0.177534	FEM
NONHSAG009002.3	0.287203	[0.09651914; 0.47788591]	0.00315618	0	0.60996	FEM
NONHSAG111056.1	0.289754	[0.09737450; 0.48213352]	0.00315651	0.472529	0.0104932	FEM
NONHSAG106400.1	0.288469	[0.09693301; 0.48000534]	0.00315804	0.247322	0.152692	FEM
NONHSAG096765.1	0.286211	[0.09602843; 0.47639374]	0.00318126	0	0.797647	FEM
NONHSAG070846.1	0.287066	[0.09630319; 0.47782960]	0.00318321	0.0319141	0.417368	FEM
NONHSAG004323.3	0.288216	[0.09667601; 0.47975515]	0.00318522	0.290634	0.109774	FEM
NONHSAG002651.3	0.287264	[0.09631602; 0.47821225]	0.00319173	0.0395556	0.407771	FEM
NONHSAG063352.1	0.287038	[0.09624000; 0.47783603]	0.00319176	0.112792	0.314303	FEM
NONHSAG017347.2	0.287317	[0.09625955; 0.47837497]	0.00320359	0.0733453	0.36485	FEM
NONHSAG087357.1	0.286435	[0.09595649; 0.47691377]	0.0032048	0	0.498242	FEM
NONHSAG004755.2	0.287189	[0.09619004; 0.47818761]	0.00320783	0.0541574	0.389306	FEM
NONHSAG107443.1	0.285637	[0.09563607; 0.47563709]	0.00321331	0	0.903432	FEM
NONHSAG105505.1	0.28622	[0.09581096; 0.47662883]	0.0032166	0	0.793017	FEM
NONHSAG005685.2	-0.502054	[-0.83606273; -0.16804588]	0.00321795	0.519961	0.00371361	REM
NONHSAG059067.1	0.286888	[0.09602114; 0.47775553]	0.00321878	0.0834904	0.351863	FEM
NONHSAG008665.2	0.287583	[0.09625338; 0.47891224]	0.00321881	0.259447	0.140048	FEM
NONHSAG090565.2	0.287296	[0.09614882; 0.47844390]	0.0032202	0.148083	0.269454	FEM
NONHSAG002678.2	0.287444	[0.09617035; 0.47871692]	0.00322466	0.226486	0.175427	FEM
NONHSAG001754.2	0.285706	[0.09552521; 0.47588627]	0.00323495	0	0.773654	FEM
NONHSAG029499.2	0.285917	[0.09551903; 0.47631465]	0.00324738	0	0.737977	FEM
NONHSAG032311.2	0.285943	[0.09552694; 0.47635888]	0.00324751	0	0.755526	FEM
NONHSAG075752.1	0.289203	[0.09660930; 0.48179611]	0.00324858	0.435841	0.0200484	FEM
NONHSAG110527.1	0.287686	[0.09604575; 0.47932548]	0.00325774	0.276888	0.122698	FEM
NONHSAG093676.1	0.284834	[0.09508373; 0.47458347]	0.00325935	0	0.919108	FEM
NONHSAG113788.1	0.287509	[0.09593842; 0.47908001]	0.00326558	0.285422	0.114594	FEM
NONHSAG006394.2	0.289018	[0.09644066; 0.48159499]	0.00326576	0.488426	0.0076204	FEM
NONHSAG113823.1	0.286918	[0.09571049; 0.47812618]	0.00327057	0.159966	0.25458	FEM
NONHSAG024293.3	0.286519	[0.09556294; 0.47747543]	0.00327291	0	0.487382	FEM
NONHSAG025043.2	0.286281	[0.09541592; 0.47714598]	0.00328393	0.0835929	0.351732	FEM
NONHSAG065999.1	0.285986	[0.09529321; 0.47667792]	0.00328789	0.0518651	0.392214	FEM
NONHSAG004611.2	0.286434	[0.09543195; 0.47743660]	0.00328965	0.138187	0.281945	FEM
NONHSAG055549.3	0.286381	[0.09539321; 0.47736922]	0.0032931	0.0138325	0.439863	FEM
NONHSAG061288.2	0.286445	[0.09540005; 0.47749039]	0.00329546	0.155275	0.260434	FEM
NONHSAG097985.1	0.287466	[0.09567079; 0.47926081]	0.00330675	0.316658	0.0872631	FEM
NONHSAG105150.1	0.284885	[0.09480592; 0.47496496]	0.00330776	0	0.911146	FEM
NONHSAG109943.1	0.285384	[0.09495694; 0.47581022]	0.00331018	0	0.608434	FEM
NONHSAG023390.2	0.28453	[0.09460944; 0.47445086]	0.00332069	0	0.954268	FEM
NONHSAG026383.2	0.285901	[0.09494272; 0.47686021]	0.00334094	0.174296	0.236872	FEM
NONHSAG050565.2	0.28519	[0.09469590; 0.47568481]	0.00334271	0	0.493124	FEM
NONHSAG075710.1	0.287439	[0.09541263; 0.47946468]	0.00334762	0.449413	0.0159948	FEM
NONHSAG037559.2	0.286395	[0.09504978; 0.47774063]	0.00335035	0.328662	0.0777924	FEM
NONHSAG032224.3	0.285984	[0.09490457; 0.47706272]	0.00335178	0.117316	0.308516	FEM
NONHSAG091943.2	0.287741	[0.09544394; 0.48003810]	0.003359	0.414404	0.0278269	FEM
NONHSAG074562.1	0.286346	[0.09495322; 0.47773949]	0.00336367	0.269855	0.129571	FEM
NONHSAG108472.1	0.285903	[0.09475172; 0.47705453]	0.00337274	0.222817	0.179552	FEM
NONHSAG076576.1	0.284648	[0.09432133; 0.47497385]	0.00337513	0	0.786308	FEM
NONHSAG048871.2	0.284956	[0.09441549; 0.47549570]	0.00337645	0	0.583661	FEM
NONHSAG020131.3	0.286583	[0.09495402; 0.47821295]	0.00337659	0.229728	0.171811	FEM
NONHSAG038374.2	0.284069	[0.09407944; 0.47405896]	0.00338356	0	0.840861	FEM
NONHSAG069357.1	0.285308	[0.09429871; 0.47631821]	0.00341564	0.116102	0.310069	FEM
NONHSAG087266.1	0.284182	[0.09392168; 0.47444186]	0.00341642	0	0.820745	FEM
NONHSAG045141.2	0.285931	[0.09445848; 0.47740255]	0.00342334	0.246086	0.154006	FEM
NONHSAG068185.1	0.287071	[0.09482503; 0.47931788]	0.00342508	0.469077	0.0112103	FEM
NONHSAG051267.2	0.2842	[0.09385880; 0.47454133]	0.00342809	0	0.703903	FEM
NONHSAG085120.1	0.283958	[0.09370898; 0.47420709]	0.00343995	0	0.605363	FEM
NONHSAG015197.2	0.284757	[0.09395105; 0.47556208]	0.00344359	0.0113978	0.442867	FEM
NONHSAG064171.1	0.285264	[0.09409361; 0.47643415]	0.0034478	0.213177	0.190546	FEM
NONHSAG012087.2	0.284173	[0.09369455; 0.47465245]	0.0034545	0	0.688823	FEM
NONHSAG011894.3	0.283738	[0.09352531; 0.47395035]	0.00345887	0	0.781689	FEM
NONHSAG024741.3	-0.285813	[-0.47747899; -0.09414640]	0.00346954	0.2998	0.101545	FEM
NONHSAG092258.1	0.284165	[0.09359158; 0.47473779]	0.00347158	0	0.652073	FEM
NONHSAG059376.1	0.284874	[0.09379421; 0.47595424]	0.00347688	0.110032	0.317837	FEM
NONHSAG079429.1	0.283594	[0.09335824; 0.47383036]	0.00347938	0	0.705483	FEM
NONHSAG092164.1	0.28602	[0.09411571; 0.47792461]	0.00348638	0.311757	0.0912993	FEM
NONHSAG039515.2	0.286375	[0.09408888; 0.47866094]	0.00351087	0.431343	0.0215371	FEM
NONHSAG047806.3	0.284949	[0.09361939; 0.47627766]	0.00351101	0.2716	0.12785	FEM
NONHSAG098826.2	0.283904	[0.09325854; 0.47454930]	0.00351405	0.0267343	0.423845	FEM
NONHSAG079444.1	0.284966	[0.09360390; 0.47632877]	0.00351468	0.232449	0.168798	FEM
NONHSAG083000.1	0.283567	[0.09311025; 0.47402353]	0.00352055	0	0.620527	FEM
NONHSAG088490.1	0.283258	[0.09298949; 0.47352589]	0.00352388	0	0.682619	FEM
NONHSAG060359.1	0.284981	[0.09344808; 0.47651294]	0.00354235	0.372335	0.0484502	FEM
NONHSAG112694.1	0.284734	[0.09335979; 0.47610792]	0.00354363	0.226483	0.17543	FEM
NONHSAG038879.2	0.285303	[0.09351771; 0.47708875]	0.0035486	0.454089	0.0147445	FEM
NONHSAG112424.1	0.28422	[0.09314063; 0.47530006]	0.00355244	0.134513	0.286604	FEM
NONHSAG100404.1	0.282836	[0.09266601; 0.47300647]	0.00355612	0	0.839526	FEM
NONHSAG084912.1	0.284012	[0.09304959; 0.47497508]	0.00355642	0.00741316	0.447767	FEM
NONHSAG087670.2	0.286841	[0.09397502; 0.47970655]	0.00355663	0.495741	0.00651805	FEM
NONHSAG011960.2	0.283309	[0.09274731; 0.47387120]	0.00356898	0	0.660905	FEM
NONHSAG069754.1	0.283981	[0.09295222; 0.47500954]	0.00357159	0.0276462	0.422707	FEM
NONHSAG029747.3	0.283389	[0.09275519; 0.47402280]	0.00357217	0.0300705	0.419676	FEM
NONHSAG076726.1	0.284495	[0.09310295; 0.47588719]	0.00357465	0.201365	0.204307	FEM
NONHSAG016150.2	0.532382	[0.17422126; 0.89054276]	0.00357506	0.572335	0.000823866	REM
NONHSAG065148.1	0.580751	[0.18998185; 0.97152036]	0.00358088	0.645917	3.72003e-05	REM
NONHSAG104988.1	0.284497	[0.09299181; 0.47600226]	0.00359417	0.271943	0.127513	FEM
NONHSAG021265.2	0.285813	[0.09341338; 0.47821315]	0.00359568	0.392936	0.0374316	FEM
NONHSAG077313.1	0.282113	[0.09217258; 0.47205384]	0.00360124	0	0.862193	FEM
NONHSAG105646.1	0.282139	[0.09211659; 0.47216077]	0.00361261	0	0.840085	FEM
NONHSAG078988.2	0.284087	[0.09274091; 0.47543371]	0.0036147	0.272813	0.126659	FEM
NONHSAG114317.1	0.284701	[0.09283886; 0.47656405]	0.00363273	0.398856	0.0345952	FEM
NONHSAG021701.2	0.28167	[0.09179758; 0.47154204]	0.00364212	0	0.937326	FEM
NONHSAG017220.2	0.283968	[0.09253739; 0.47539908]	0.00364376	0.182777	0.226533	FEM
NONHSAG029332.2	0.282613	[0.09205990; 0.47316705]	0.00365016	0	0.579054	FEM
NONHSAG114760.1	0.285158	[0.09288126; 0.47743457]	0.00365148	0.376405	0.0461306	FEM
NONHSAG111806.1	0.281802	[0.09174791; 0.47185604]	0.00365868	0	0.881065	FEM
NONHSAG002628.2	0.282717	[0.09201874; 0.47341559]	0.00366351	0	0.616955	FEM
NONHSAG057377.1	0.283868	[0.09235216; 0.47538462]	0.00367085	0.281896	0.117911	FEM
NONHSAG099599.2	0.284885	[0.09268235; 0.47708745]	0.00367094	0.395634	0.036121	FEM
NONHSAG073574.2	0.282327	[0.09181329; 0.47284099]	0.00367756	0	0.665686	FEM
NONHSAG088895.1	0.285542	[0.09285765; 0.47822724]	0.00367778	0.463641	0.0124113	FEM
NONHSAG113005.1	0.28408	[0.09237382; 0.47578678]	0.00367926	0.434883	0.0203595	FEM
NONHSAG109499.1	0.284158	[0.09236464; 0.47595219]	0.00368542	0.323567	0.0817401	FEM
NONHSAG099256.1	0.283662	[0.09218817; 0.47513571]	0.00368812	0.295861	0.105042	FEM
NONHSAG070149.1	0.282571	[0.09181187; 0.47332930]	0.003692	0.0640622	0.376704	FEM
NONHSAG112146.1	0.283583	[0.09203421; 0.47513252]	0.00371112	0.291535	0.108951	FEM
NONHSAG104693.1	0.282562	[0.09167044; 0.47345276]	0.00371691	0.0450139	0.400886	FEM
NONHSAG088421.1	0.284262	[0.09218320; 0.47634103]	0.00372389	0.400836	0.0336789	FEM
NONHSAG078033.2	0.281346	[0.09121930; 0.47147326]	0.00372722	0	0.820626	FEM
NONHSAG076743.1	0.282229	[0.09148603; 0.47297261]	0.00373076	0.0879673	0.346125	FEM
NONHSAG105880.1	0.282655	[0.09157841; 0.47373109]	0.00373899	0.180663	0.229099	FEM
NONHSAG062087.1	0.282467	[0.09149791; 0.47343632]	0.00374256	0.221006	0.1816	FEM
NONHSAG074944.1	0.282058	[0.09136128; 0.47275422]	0.00374329	0.0259955	0.424767	FEM
NONHSAG043334.2	0.282432	[0.09145818; 0.47340507]	0.00374768	0.0494271	0.395304	FEM
NONHSAG063500.1	0.281274	[0.09107284; 0.47147502]	0.00374958	0	0.869074	FEM
NONHSAG054826.3	0.283393	[0.09173376; 0.47505195]	0.00375414	0.376982	0.0458074	FEM
NONHSAG058696.1	0.280937	[0.09092747; 0.47094669]	0.00375621	0	0.882594	FEM
NONHSAG045616.2	-0.281702	[-0.47229064; -0.09111366]	0.00376741	0	0.588239	FEM
NONHSAG045988.2	-0.281702	[-0.47229064; -0.09111366]	0.00376741	0	0.588239	FEM
NONHSAG046318.2	-0.281702	[-0.47229064; -0.09111366]	0.00376741	0	0.588239	FEM
NONHSAG046682.2	-0.281702	[-0.47229064; -0.09111366]	0.00376741	0	0.588239	FEM
NONHSAG032760.3	0.280792	[0.09079919; 0.47078398]	0.00377107	0	0.857744	FEM
NONHSAG018320.2	0.280659	[0.09072107; 0.47059644]	0.00377752	0	0.859604	FEM
NONHSAG086349.1	0.281347	[0.09088825; 0.47180494]	0.00378763	0.0414759	0.405351	FEM
NONHSAG008407.2	0.280912	[0.09064291; 0.47118118]	0.00380695	0	0.697927	FEM
NONHSAG079021.2	0.280531	[0.09045597; 0.47060552]	0.00381876	0	0.885547	FEM
NONHSAG031260.2	-0.280311	[-0.47026809; -0.09035330]	0.00382463	0	0.820027	FEM
NONHSAG113796.1	0.281883	[0.09084103; 0.47292517]	0.00382816	0.0809603	0.355104	FEM
NONHSAG068211.1	0.282877	[0.09114312; 0.47461016]	0.00383148	0.309928	0.0928297	FEM
NONHSAG009308.2	0.282027	[0.09085606; 0.47319855]	0.00383396	0.279428	0.120259	FEM
NONHSAG041259.2	0.283263	[0.09124865; 0.47527812]	0.00383499	0.371825	0.0487455	FEM
NONHSAG038687.2	0.281152	[0.09044645; 0.47185785]	0.00385764	0	0.511976	FEM
NONHSAG066029.1	0.282682	[0.09092352; 0.47444072]	0.00386044	0.39728	0.0353359	FEM
NONHSAG063556.2	0.282672	[0.09091803; 0.47442586]	0.00386085	0.345297	0.0656591	FEM
NONHSAG114004.1	0.281697	[0.09056465; 0.47283003]	0.00386826	0.186461	0.222078	FEM
NONHSAG030335.2	0.280524	[0.09017269; 0.47087564]	0.00387103	0	0.716257	FEM
NONHSAG029818.2	0.282562	[0.09079156; 0.47433294]	0.00387775	0.358619	0.0567885	FEM
NONHSAG004615.2	0.281608	[0.09046329; 0.47275210]	0.00388177	0.128551	0.294181	FEM
NONHSAG032574.2	0.280836	[0.09019937; 0.47147202]	0.00388475	0	0.632255	FEM
NONHSAG073330.1	0.282205	[0.09061497; 0.47379497]	0.00388925	0.259669	0.13982	FEM
NONHSAG072605.1	0.281079	[0.09007245; 0.47208532]	0.00392319	0.106261	0.322667	FEM
NONHSAG052175.2	0.28211	[0.09035088; 0.47386899]	0.00393294	0.320001	0.0845665	FEM
NONHSAG076646.1	0.280924	[0.08994671; 0.47190200]	0.00393756	0.0870861	0.347254	FEM
NONHSAG031703.3	0.280743	[0.08985826; 0.47162740]	0.00394329	0.111468	0.315998	FEM
NONHSAG017278.2	0.279859	[0.08952358; 0.47019356]	0.00395309	0	0.676655	FEM
NONHSAG043371.3	0.647601	[0.20703820; 1.08816411]	0.00396312	0.709699	5.16011e-07	REM
NONHSAG002827.2	0.281187	[0.08989175; 0.47248286]	0.00396385	0.158692	0.256167	FEM
NONHSAG067399.1	0.281771	[0.09007202; 0.47346924]	0.00396503	0.376497	0.0460788	FEM
NONHSAG020374.2	0.280556	[0.08965334; 0.47145828]	0.00397079	0.0461543	0.399445	FEM
NONHSAG011800.3	0.281705	[0.08999087; 0.47341955]	0.00397643	0.290515	0.109883	FEM
NONHSAG087433.1	0.280395	[0.08956939; 0.47121988]	0.00397696	0.0288384	0.421217	FEM
NONHSAG090105.2	0.279709	[0.08934904; 0.47006937]	0.00397723	0	0.589619	FEM
NONHSAG081694.1	0.278952	[0.08910639; 0.46879686]	0.00397736	0	0.954955	FEM
NONHSAG036430.2	0.281078	[0.08975142; 0.47240463]	0.00398386	0.197401	0.208992	FEM
NONHSAG060377.1	0.543441	[0.17351603; 0.91336556]	0.00398492	0.591448	0.000420134	REM
NONHSAG109653.1	0.282094	[0.09005419; 0.47413423]	0.00398797	0.363768	0.0535639	FEM
NONHSAG113493.1	0.280971	[0.08966432; 0.47227762]	0.00399393	0.31339	0.089944	FEM
NONHSAG013871.3	0.281323	[0.08973875; 0.47290796]	0.00400117	0.318936	0.0854211	FEM
NONHSAG013031.2	0.281132	[0.08966282; 0.47260099]	0.00400401	0.366206	0.0520765	FEM
NONHSAG113164.1	0.282005	[0.08992200; 0.47408825]	0.00400768	0.373269	0.0479114	FEM
NONHSAG049328.2	0.279101	[0.08898915; 0.46921343]	0.00400901	0	0.84408	FEM
NONHSAG020250.2	0.280675	[0.08943166; 0.47191822]	0.00402035	0.177449	0.233015	FEM
NONHSAG107756.1	-0.281246	[-0.47289248; -0.08960038]	0.00402291	0.363193	0.0539183	FEM
NONHSAG068863.1	0.280127	[0.08917482; 0.47107866]	0.00403615	0.0994677	0.331377	FEM
NONHSAG102606.1	0.279662	[0.08900955; 0.47031508]	0.00403951	0.110386	0.317384	FEM
NONHSAG044810.2	-0.279891	[-0.47082152; -0.08896089]	0.00406298	0.00992772	0.444677	FEM
NONHSAG076261.1	0.279934	[0.08897150; 0.47089613]	0.00406355	0.117992	0.307653	FEM
NONHSAG050518.2	0.280787	[0.08913249; 0.47244250]	0.00408487	0.314921	0.0886823	FEM
NONHSAG060893.1	0.278763	[0.08846193; 0.46906426]	0.00409033	0	0.684348	FEM
NONHSAG090192.1	0.279601	[0.08871583; 0.47048555]	0.00409264	0.0919131	0.341065	FEM
NONHSAG002436.2	0.278674	[0.08841363; 0.46893347]	0.00409421	0	0.706282	FEM
NONHSAG079320.1	0.278312	[0.08829247; 0.46833240]	0.0040955	0	0.758207	FEM
NONHSAG030435.2	0.281354	[0.08919817; 0.47350935]	0.00410696	0.449016	0.0161042	FEM
NONHSAG008867.2	0.279677	[0.08862946; 0.47072429]	0.0041142	0.0725727	0.365838	FEM
NONHSAG083568.1	0.277275	[0.08783654; 0.46671275]	0.00412044	0	0.995469	FEM
NONHSAG115013.1	0.278789	[0.08830504; 0.46927362]	0.00412266	0	0.708491	FEM
NONHSAG023565.3	0.277396	[0.08781776; 0.46697397]	0.00413173	0	0.991895	FEM
NONHSAG114828.1	0.277991	[0.08799540; 0.46798731]	0.00413387	0	0.793608	FEM
NONHSAG057052.1	0.280162	[0.08866255; 0.47166143]	0.00413778	0.255339	0.144281	FEM
NONHSAG084320.1	0.278642	[0.08811058; 0.46917243]	0.00415173	0.00531238	0.450344	FEM
NONHSAG089337.1	0.27812	[0.08793505; 0.46830531]	0.00415384	0	0.548829	FEM
NONHSAG032337.2	0.281041	[0.08883492; 0.47324662]	0.00415845	0.483507	0.00843702	FEM
NONHSAG107329.1	0.279187	[0.08822679; 0.47014750]	0.00416283	0.0318201	0.417486	FEM
NONHSAG068229.1	0.277825	[0.08779140; 0.46785824]	0.0041638	0	0.907906	FEM
NONHSAG105349.1	0.27955	[0.08833097; 0.47076804]	0.00416487	0.376052	0.0463289	FEM
NONHSAG108446.1	0.281521	[0.08886053; 0.47418141]	0.00418317	0.437889	0.019395	FEM
NONHSAG114818.1	0.281167	[0.08871352; 0.47362091]	0.00419012	0.48193	0.00871212	FEM
NONHSAG040214.2	0.278569	[0.08784155; 0.46929660]	0.0042005	0.0554295	0.38769	FEM
NONHSAG070521.1	0.277713	[0.08753085; 0.46789583]	0.00420866	0	0.78083	FEM
NONHSAG054818.2	0.278467	[0.08774764; 0.46918636]	0.0042128	0.0341212	0.414601	FEM
NONHSAG098865.1	0.278344	[0.08770613; 0.46898239]	0.00421336	0	0.476115	FEM
NONHSAG065271.1	0.28001	[0.08822702; 0.47179389]	0.00421418	0.337945	0.0708772	FEM
NONHSAG074714.1	0.277466	[0.08741064; 0.46752080]	0.0042171	0	0.836615	FEM
NONHSAG106124.1	0.277256	[0.08725631; 0.46725573]	0.00423482	0	0.846743	FEM
NONHSAG084457.1	0.27695	[0.08708611; 0.46681457]	0.00424973	0	0.928242	FEM
NONHSAG034417.2	0.278536	[0.08755620; 0.46951635]	0.00425547	0.213408	0.19028	FEM
NONHSAG075499.1	0.276942	[0.08693893; 0.46694487]	0.00427895	0	0.916417	FEM
NONHSAG027666.2	0.2792	[0.08764749; 0.47075341]	0.00427904	0.284235	0.115705	FEM
NONHSAG033516.2	0.277662	[0.08715870; 0.46816440]	0.0042802	0	0.600964	FEM
NONHSAG036030.2	0.27946	[0.08770822; 0.47121252]	0.00428324	0.354833	0.0592324	FEM
NONHSAG016100.2	0.278879	[0.08750501; 0.47025342]	0.00428743	0.310244	0.0925644	FEM
NONHSAG004320.2	0.279813	[0.08778832; 0.47183755]	0.00428937	0.369061	0.0503672	FEM
NONHSAG112307.1	0.27688	[0.08683950; 0.46692014]	0.00429518	0	0.872476	FEM
NONHSAG087797.1	0.278922	[0.08744336; 0.47040122]	0.0043026	0.274503	0.12501	FEM
NONHSAG061346.1	0.27881	[0.08732499; 0.47029532]	0.00431944	0.263712	0.135711	FEM
NONHSAG018565.2	0.278617	[0.08724701; 0.46998730]	0.00432299	0.244187	0.156034	FEM
NONHSAG111762.1	0.277579	[0.08686291; 0.46829544]	0.00433503	0	0.466434	FEM
NONHSAG054186.2	0.278557	[0.08706074; 0.47005305]	0.00435705	0.301257	0.100267	FEM
NONHSAG031059.3	0.276883	[0.08643665; 0.46732862]	0.00437778	0	0.61432	FEM
NONHSAG029775.2	0.278447	[0.08690285; 0.46999144]	0.00438233	0.423681	0.0242461	FEM
NONHSAG051717.2	0.276552	[0.08626037; 0.46684408]	0.00439287	0	0.672425	FEM
NONHSAG048045.2	0.277464	[0.08649901; 0.46842842]	0.00440229	0.175231	0.235727	FEM
NONHSAG067200.1	0.278273	[0.08668471; 0.46986117]	0.004416	0.355564	0.0587559	FEM
NONHSAG105581.1	0.278033	[0.08656547; 0.46950007]	0.00442516	0.330762	0.0761964	FEM
NONHSAG031302.2	0.278727	[0.08673454; 0.47071894]	0.00443486	0.417834	0.0264639	FEM
NONHSAG101487.1	0.277266	[0.08627276; 0.46825875]	0.00443634	0.0929922	0.339681	FEM
NONHSAG113792.1	0.277376	[0.08624683; 0.46850426]	0.00444882	0.196421	0.210156	FEM
NONHSAG052457.2	0.277478	[0.08623781; 0.46871750]	0.00445729	0.213138	0.19059	FEM
NONHSAG029225.3	0.277182	[0.08609755; 0.46826558]	0.00446734	0.128429	0.294337	FEM
NONHSAG059468.1	0.277842	[0.08626640; 0.46941700]	0.00447488	0.300807	0.100661	FEM
NONHSAG049867.2	0.277468	[0.08613215; 0.46880292]	0.00447865	0.215444	0.18794	FEM
NONHSAG050962.2	-0.277788	[-0.46936007; -0.08621637]	0.00448185	0.450512	0.0156943	FEM
NONHSAG035732.2	0.276841	[0.08588307; 0.46779832]	0.00449006	0.167637	0.245067	FEM
NONHSAG081133.1	0.275579	[0.08548861; 0.46567013]	0.00449073	0	0.916144	FEM
NONHSAG027755.2	0.277788	[0.08617001; 0.46940517]	0.00449148	0.429145	0.0222919	FEM
NONHSAG022541.2	0.27835	[0.08631137; 0.47038792]	0.00449837	0.426992	0.0230484	FEM
NONHSAG111344.1	0.275902	[0.08550051; 0.46630283]	0.00450927	0	0.517762	FEM
NONHSAG066046.1	0.275237	[0.08525780; 0.46521564]	0.00451703	0	0.932365	FEM
NONHSAG035503.2	0.276329	[0.08558912; 0.46706843]	0.00451849	0.0226992	0.428873	FEM
NONHSAG058952.1	0.275497	[0.08528338; 0.46571146]	0.0045287	0	0.844343	FEM
NONHSAG100161.1	0.276395	[0.08550038; 0.46729007]	0.00454158	0.130192	0.292094	FEM
NONHSAG037150.2	-0.27556	[-0.46589418; -0.08522616]	0.00454495	0	0.750529	FEM
NONHSAG106086.1	0.276872	[0.08556703; 0.46817655]	0.00455865	0.229872	0.171652	FEM
NONHSAG088203.1	-0.276307	[-0.46723968; -0.08537423]	0.00456252	0.179702	0.230268	FEM
NONHSAG109778.1	0.277086	[0.08561137; 0.46856045]	0.00456327	0.255819	0.143783	FEM
NONHSAG068795.1	0.277774	[0.08580644; 0.46974220]	0.004567	0.413244	0.0282986	FEM
NONHSAG114590.1	-0.275225	[-0.46547366; -0.08497672]	0.00457602	0	0.728218	FEM
NONHSAG104408.1	0.275482	[0.08500625; 0.46595863]	0.00458667	0.0742821	0.363652	FEM
NONHSAG091332.1	0.27566	[0.08501423; 0.46630640]	0.00459669	0.0417437	0.405014	FEM
NONHSAG057161.1	0.278209	[0.08575992; 0.47065825]	0.00460525	0.4375	0.0195179	FEM
NONHSAG071280.1	0.27542	[0.08486172; 0.46597884]	0.00461351	0.0162079	0.436927	FEM
NONHSAG109185.1	0.276769	[0.08513273; 0.46840484]	0.00464443	0.287597	0.11257	FEM
NONHSAG047975.2	0.275596	[0.08476916; 0.46642343]	0.00464505	0.0365275	0.41158	FEM
NONHSAG031965.2	-0.274924	[-0.46528815; -0.08455976]	0.00464562	0	0.63015	FEM
NONHSAG088310.1	0.27354	[0.08399773; 0.46308279]	0.00467529	0	0.96742	FEM
NONHSAG027588.3	0.275289	[0.08452885; 0.46604981]	0.00467659	0.165656	0.247517	FEM
NONHSAG067119.1	0.275476	[0.08452045; 0.46643109]	0.00469081	0.106151	0.322809	FEM
NONHSAG042609.2	0.276027	[0.08467648; 0.46737718]	0.00469364	0.230956	0.170449	FEM
NONHSAG025867.2	0.276795	[0.08489221; 0.46869725]	0.00469793	0.322485	0.0825916	FEM
NONHSAG006560.2	0.274274	[0.08409416; 0.46445395]	0.00470337	0	0.709944	FEM
NONHSAG084039.1	0.275433	[0.08442616; 0.46643894]	0.00470842	0.136872	0.283611	FEM
NONHSAG019903.2	0.274005	[0.08398548; 0.46402374]	0.00470907	0	0.831918	FEM
NONHSAG079405.1	0.275883	[0.08456108; 0.46720509]	0.00470911	0.200196	0.205686	FEM
NONHSAG044977.3	0.275393	[0.08438846; 0.46639808]	0.004714	0.0867028	0.347746	FEM
NONHSAG009305.2	0.273755	[0.08386813; 0.46364257]	0.00471804	0	0.918376	FEM
NONHSAG017910.3	0.277534	[0.08498068; 0.47008675]	0.00472777	0.457426	0.0138962	FEM
NONHSAG099341.1	0.277029	[0.08480406; 0.46925406]	0.00473257	0.451994	0.0152956	FEM
NONHSAG082488.1	0.274551	[0.08402059; 0.46508197]	0.00473804	0	0.609324	FEM
NONHSAG083257.1	0.274143	[0.08385470; 0.46443106]	0.00474702	0	0.79878	FEM
NONHSAG067744.2	0.274805	[0.08401212; 0.46559784]	0.00475692	0.0760069	0.361446	FEM
NONHSAG047247.2	0.274484	[0.08387255; 0.46509581]	0.00476604	0	0.594706	FEM
NONHSAG103462.1	0.274645	[0.08389702; 0.46539294]	0.00477147	0.0302762	0.419419	FEM
NONHSAG001571.2	0.274304	[0.08376060; 0.46484727]	0.00477858	0	0.509813	FEM
NONHSAG105892.1	0.273688	[0.08357195; 0.46380314]	0.00477867	0	0.796275	FEM
NONHSAG090111.1	0.273842	[0.08361678; 0.46406813]	0.00477922	0	0.712731	FEM
NONHSAG098198.1	0.275698	[0.08414179; 0.46725494]	0.00478838	0.355427	0.058845	FEM
NONHSAG035896.3	0.27519	[0.08396688; 0.46641274]	0.00479272	0.318093	0.0860999	FEM
NONHSAG015712.2	0.273971	[0.08358697; 0.46435449]	0.00479448	0	0.62398	FEM
NONHSAG090720.1	0.490812	[0.14973733; 0.83188628]	0.0047953	0.53073	0.00282171	REM
NONHSAG078339.1	0.273618	[0.08346644; 0.46376879]	0.00479731	0	0.88921	FEM
NONHSAG070794.1	0.274307	[0.08366025; 0.46495412]	0.00480097	0	0.554253	FEM
NONHSAG029741.2	0.273214	[0.08326892; 0.46315845]	0.00481383	0	0.913428	FEM
NONHSAG096666.1	0.274951	[0.08379671; 0.46610617]	0.00481424	0.204185	0.200995	FEM
NONHSAG035022.2	-0.275228	[-0.46658264; -0.08387409]	0.00481579	0.245906	0.154198	FEM
NONHSAG035319.2	0.548858	[0.16717453; 0.93054078]	0.00482537	0.621473	0.000122694	REM
NONHSAG042755.2	0.274762	[0.08365184; 0.46587291]	0.00483358	0.0797212	0.356691	FEM
NONHSAG076304.1	0.276146	[0.08406918; 0.46822286]	0.00483445	0.390557	0.0386127	FEM
NONHSAG059825.1	0.2732	[0.08314562; 0.46325339]	0.00484037	0	0.797095	FEM
NONHSAG049527.2	0.275441	[0.08382659; 0.46705500]	0.00484062	0.334613	0.0733177	FEM
NONHSAG104130.1	0.273254	[0.08314986; 0.46335719]	0.0048431	0	0.809971	FEM
NONHSAG107330.1	0.274583	[0.08347889; 0.46568731]	0.00485992	0.125465	0.298114	FEM
NONHSAG075760.1	0.274044	[0.08329888; 0.46478953]	0.00486353	0	0.502169	FEM
NONHSAG042746.2	0.272845	[0.08291761; 0.46277279]	0.00486731	0	0.871933	FEM
NONHSAG107209.1	0.273823	[0.08310595; 0.46454048]	0.00489172	0.118006	0.307635	FEM
NONHSAG114983.1	0.273394	[0.08296798; 0.46382064]	0.00489347	0	0.633496	FEM
NONHSAG067155.1	0.275346	[0.08354459; 0.46714725]	0.00489697	0.356746	0.0579902	FEM
NONHSAG073671.1	0.27427	[0.08317304; 0.46536632]	0.00490707	0.182154	0.227288	FEM
NONHSAG028242.2	-0.676	[-1.14706574; -0.20493353]	0.00491302	0.74174	2.32323e-08	REM
NONHSAG056812.1	0.27542	[0.08347324; 0.46736638]	0.00491794	0.370895	0.0492878	FEM
NONHSAG113930.1	0.272627	[0.08259998; 0.46265395]	0.00492402	0	0.889145	FEM
NONHSAG078235.1	0.272096	[0.08237374; 0.46181874]	0.00493889	0	0.952516	FEM
NONHSAG066574.1	0.272262	[0.08236344; 0.46215974]	0.00495262	0	0.898185	FEM
NONHSAG044717.2	0.274416	[0.08301493; 0.46581724]	0.00495268	0.314494	0.0890335	FEM
NONHSAG085048.2	0.27477	[0.08310016; 0.46643915]	0.00495759	0.318498	0.0857735	FEM
NONHSAG096726.1	0.272538	[0.08241310; 0.46266348]	0.00496037	0	0.849377	FEM
NONHSAG084253.1	0.27523	[0.08321994; 0.46724023]	0.00496198	0.406606	0.0310993	FEM
NONHSAG074361.1	0.272075	[0.08223626; 0.46191335]	0.00496874	0	0.932774	FEM
NONHSAG110092.1	0.272223	[0.08227555; 0.46216986]	0.00496998	0	0.907579	FEM
NONHSAG000150.2	0.272681	[0.08239219; 0.46296886]	0.00497493	0	0.737358	FEM
NONHSAG029959.2	0.272325	[0.08227465; 0.46237580]	0.00497726	0	0.7538	FEM
NONHSAG082154.1	0.273668	[0.08267385; 0.46466197]	0.00497872	0.0918364	0.341163	FEM
NONHSAG113737.1	0.274389	[0.08283301; 0.46594413]	0.00499201	0.31684	0.0871152	FEM
NONHSAG007207.2	0.273868	[0.08267422; 0.46506217]	0.0049924	0.151324	0.265382	FEM
NONHSAG014611.3	0.272856	[0.08230833; 0.46340279]	0.00500616	0	0.515554	FEM
NONHSAG078764.1	0.272456	[0.08217751; 0.46273414]	0.00500851	0	0.755753	FEM
NONHSAG067194.1	0.273573	[0.08248524; 0.46466168]	0.00501522	0.17516	0.235814	FEM
NONHSAG084468.2	-0.564032	[-0.95802894; -0.17003517]	0.00501814	0.65357	2.45478e-05	REM
NONHSAG111679.1	0.27347	[0.08242526; 0.46451502]	0.00502181	0.0948994	0.337235	FEM
NONHSAG001219.3	0.271653	[0.08187148; 0.46143398]	0.0050232	0	0.932958	FEM
NONHSAG091664.1	0.272802	[0.08221740; 0.46338750]	0.00502333	0.0134105	0.440384	FEM
NONHSAG081714.1	0.274317	[0.08267207; 0.46596184]	0.00502374	0.359005	0.0565429	FEM
NONHSAG111715.1	0.27347	[0.08236992; 0.46457055]	0.00503449	0.267043	0.132366	FEM
NONHSAG039220.3	0.271484	[0.08176225; 0.46120610]	0.00503668	0	0.938428	FEM
NONHSAG102124.1	0.273845	[0.08245520; 0.46523495]	0.00504082	0.23369	0.167431	FEM
NONHSAG080740.1	0.273468	[0.08229538; 0.46463978]	0.00505142	0.134838	0.286192	FEM
NONHSAG091196.1	0.273344	[0.08224770; 0.46443942]	0.0050538	0.149711	0.267408	FEM
NONHSAG101350.1	0.272171	[0.08186363; 0.46247873]	0.00506103	0	0.62131	FEM
NONHSAG074757.1	0.27282	[0.08205773; 0.46358199]	0.00506126	0.0315459	0.41783	FEM
NONHSAG111444.1	0.273852	[0.08236613; 0.46533760]	0.00506173	0.355065	0.0590809	FEM
NONHSAG090333.2	0.274153	[0.08244614; 0.46585891]	0.00506412	0.31215	0.0909717	FEM
NONHSAG111132.1	0.273534	[0.08222290; 0.46484509]	0.00507269	0.290651	0.109758	FEM
NONHSAG014576.2	0.271387	[0.08155310; 0.46122151]	0.00507838	0	0.931013	FEM
NONHSAG090996.1	0.272685	[0.08191810; 0.46345276]	0.00508419	0.0788849	0.357762	FEM
NONHSAG056827.1	0.273461	[0.08214806; 0.46477381]	0.00508488	0.150741	0.266114	FEM
NONHSAG110680.1	0.271896	[0.08166018; 0.46213207]	0.00508902	0	0.770813	FEM
NONHSAG004731.2	0.274032	[0.08229343; 0.46577149]	0.00509095	0.381627	0.0432577	FEM
NONHSAG040136.2	0.272516	[0.08181979; 0.46321177]	0.00509516	0	0.528009	FEM
NONHSAG020543.2	-0.272858	[-0.46379534; -0.08192071]	0.00509558	0.27495	0.124575	FEM
NONHSAG087662.1	0.273382	[0.08200919; 0.46475401]	0.00511149	0.330873	0.0761126	FEM
NONHSAG044756.2	0.272454	[0.08167316; 0.46323479]	0.00512492	0.0180165	0.434687	FEM
NONHSAG020491.2	0.272889	[0.08177257; 0.46400488]	0.00513212	0.163279	0.250462	FEM
NONHSAG111633.1	0.273753	[0.08203023; 0.46547506]	0.0051324	0.291413	0.109062	FEM
NONHSAG043809.3	0.271781	[0.08143743; 0.46212537]	0.00513289	0	0.761182	FEM
NONHSAG016111.2	0.577686	[0.17302914; 0.98234305]	0.00514065	0.661904	1.5213e-05	REM
NONHSAG015899.2	0.272743	[0.08166488; 0.46382106]	0.00514704	0.133497	0.287894	FEM
NONHSAG107025.1	0.27146	[0.08127356; 0.46164686]	0.00514873	0	0.786825	FEM
NONHSAG026006.3	0.272772	[0.08160324; 0.46394115]	0.00516347	0.104726	0.324635	FEM
NONHSAG113391.1	0.271148	[0.08110813; 0.46118843]	0.00516566	0	0.668207	FEM
NONHSAG081884.1	0.272809	[0.08160199; 0.46401634]	0.00516635	0.296013	0.104907	FEM
NONHSAG095926.1	0.273765	[0.08188437; 0.46564596]	0.00516718	0.322201	0.0828161	FEM
NONHSAG099507.1	0.274181	[0.08197169; 0.46639030]	0.00517581	0.437296	0.0195826	FEM
NONHSAG085788.1	0.27325	[0.08168499; 0.46481549]	0.00517778	0.267196	0.132214	FEM
NONHSAG038024.2	0.271524	[0.08116622; 0.46188126]	0.00517841	0	0.648541	FEM
NONHSAG040493.2	-0.515465	[-0.87685864; -0.15407055]	0.00518046	0.574106	0.000776504	REM
NONHSAG025537.3	0.271174	[0.08104941; 0.46129905]	0.00518131	0	0.650939	FEM
NONHSAG046903.2	0.274126	[0.08187665; 0.46637506]	0.00519414	0.462088	0.012771	FEM
NONHSAG037271.2	0.271468	[0.08104719; 0.46188908]	0.00520255	0	0.492874	FEM
NONHSAG099774.2	0.27284	[0.08144695; 0.46423221]	0.00520482	0.203104	0.202263	FEM
NONHSAG056207.1	0.271597	[0.08100575; 0.46218838]	0.00522143	0	0.484193	FEM
NONHSAG103848.1	0.272313	[0.08117488; 0.46345060]	0.0052319	0.207143	0.197538	FEM
NONHSAG070730.1	-0.273407	[-0.46532630; -0.08148729]	0.00523513	0.492493	0.00699149	FEM
NONHSAG108474.1	0.272959	[0.08135234; 0.46456626]	0.0052355	0.366673	0.0517947	FEM
NONHSAG004752.2	0.273912	[0.08161758; 0.46620575]	0.00523987	0.412024	0.0288	FEM
NONHSAG037502.2	0.272512	[0.08118246; 0.46384168]	0.00524414	0.275197	0.124335	FEM
NONHSAG042576.2	0.272336	[0.08108538; 0.46358747]	0.00525474	0.305897	0.0962507	FEM
NONHSAG112149.1	0.271431	[0.08078760; 0.46207530]	0.00526148	0	0.497797	FEM
NONHSAG090561.1	0.270849	[0.08060720; 0.46109030]	0.00526314	0	0.793067	FEM
NONHSAG079445.1	0.273669	[0.08143118; 0.46590617]	0.00526674	0.398376	0.0348199	FEM
NONHSAG097252.1	0.271971	[0.08092240; 0.46301896]	0.00526758	0.0917854	0.341229	FEM
NONHSAG037520.2	0.272736	[0.08112948; 0.46434190]	0.00527245	0.299983	0.101385	FEM
NONHSAG026040.2	-0.272641	[-0.46418261; -0.08109999]	0.00527278	0.304261	0.0976565	FEM
NONHSAG048679.2	0.272658	[0.08110423; 0.46421182]	0.00527296	0.317458	0.0866137	FEM
NONHSAG050665.2	0.270244	[0.08035460; 0.46013435]	0.00528055	0	0.811468	FEM
NONHSAG013196.2	0.271801	[0.08080983; 0.46279172]	0.00528234	0.112046	0.315258	FEM
NONHSAG055384.2	0.272619	[0.08102171; 0.46421602]	0.00528979	0.319963	0.0845969	FEM
NONHSAG063076.1	0.270228	[0.08028371; 0.46017307]	0.0052964	0	0.765004	FEM
NONHSAG015887.2	0.270189	[0.08025203; 0.46012640]	0.00530121	0	0.866469	FEM
NONHSAG090273.1	0.27093	[0.08046119; 0.46139803]	0.00530379	0.105265	0.323945	FEM
NONHSAG093865.1	0.270902	[0.08041132; 0.46139338]	0.00531381	0	0.66432	FEM
NONHSAG032994.2	0.272509	[0.08087829; 0.46413875]	0.00531615	0.316857	0.0871013	FEM
NONHSAG038296.2	0.27338	[0.08113139; 0.46562792]	0.00531744	0.410615	0.0293868	FEM
NONHSAG054855.2	0.271069	[0.08043020; 0.46170710]	0.00532112	0.056496	0.386335	FEM
NONHSAG110780.1	0.271186	[0.08043063; 0.46194218]	0.00532941	0.132574	0.289066	FEM
NONHSAG000967.2	0.27028	[0.08014466; 0.46041487]	0.00533352	0	0.72755	FEM
NONHSAG027820.2	0.270394	[0.08016360; 0.46062423]	0.00533712	0	0.682554	FEM
NONHSAG005930.3	0.2726	[0.08081688; 0.46438325]	0.0053373	0.351651	0.0613338	FEM
NONHSAG091301.1	0.270841	[0.08026313; 0.46141980]	0.0053451	0.0364297	0.411703	FEM
NONHSAG036300.2	0.270154	[0.07999028; 0.46031694]	0.00536179	0	0.84454	FEM
NONHSAG093136.2	0.270973	[0.08015170; 0.46179519]	0.00538144	0.0407188	0.406305	FEM
NONHSAG023353.2	0.2712	[0.08020082; 0.46219915]	0.00538577	0.219141	0.183718	FEM
NONHSAG089414.1	0.270776	[0.08005736; 0.46149512]	0.00539017	0.00117237	0.455406	FEM
NONHSAG042878.2	0.273004	[0.08071436; 0.46529336]	0.00539055	0.409681	0.0297801	FEM
NONHSAG036092.2	0.269862	[0.07973339; 0.45999102]	0.00540324	0	0.795363	FEM
NONHSAG068643.1	0.271208	[0.08010567; 0.46230992]	0.00540937	0.178873	0.231278	FEM
NONHSAG050106.2	0.269617	[0.07954685; 0.45968800]	0.00543114	0	0.822703	FEM
NONHSAG079671.1	0.270896	[0.07990048; 0.46189105]	0.00543687	0.190854	0.216797	FEM
NONHSAG018936.2	0.272281	[0.08030909; 0.46425339]	0.00543688	0.366055	0.0521682	FEM
NONHSAG094525.1	0.269697	[0.07952221; 0.45987241]	0.00544294	0	0.665948	FEM
NONHSAG001375.2	0.272392	[0.08030721; 0.46447707]	0.00544527	0.4524	0.0151876	FEM
NONHSAG030538.2	0.270831	[0.07975917; 0.46190236]	0.0054667	0.094946	0.337175	FEM
NONHSAG100380.2	0.269814	[0.07937400; 0.46025499]	0.00548781	0	0.464649	FEM
NONHSAG049537.2	0.269622	[0.07927160; 0.45997188]	0.00549908	0	0.747426	FEM
NONHSAG023201.2	0.271144	[0.07970660; 0.46258106]	0.00550215	0.321795	0.0831382	FEM
NONHSAG102931.1	0.270338	[0.07940792; 0.46126740]	0.00551735	0.109948	0.317945	FEM
NONHSAG098983.1	0.271347	[0.07970186; 0.46299193]	0.00551796	0.298808	0.10242	FEM
NONHSAG091425.1	0.272869	[0.08010953; 0.46562856]	0.0055276	0.490215	0.00733883	FEM
NONHSAG050806.2	0.271775	[0.07977659; 0.46377313]	0.00553048	0.38039	0.0439282	FEM
NONHSAG113494.1	0.270241	[0.07932547; 0.46115643]	0.00553069	0.10171	0.328501	FEM
NONHSAG027793.3	0.269766	[0.07918596; 0.46034582]	0.0055307	0	0.481296	FEM
NONHSAG067657.1	0.270917	[0.07946928; 0.46236446]	0.00554415	0.366682	0.051789	FEM
NONHSAG022589.2	0.271688	[0.07964024; 0.46373500]	0.00555774	0.389324	0.0392342	FEM
NONHSAG047712.2	0.269928	[0.07907786; 0.46077745]	0.00556928	0.128203	0.294624	FEM
NONHSAG036647.3	0.269031	[0.07880354; 0.45925776]	0.00557216	0	0.659602	FEM
NONHSAG025674.3	0.26988	[0.07899441; 0.46076553]	0.00558657	0.0337221	0.415102	FEM
NONHSAG007927.2	0.269331	[0.07883363; 0.45982824]	0.00558659	0.0117965	0.442375	FEM
NONHSAG084444.2	0.270036	[0.07897708; 0.46109458]	0.00560225	0.134243	0.286947	FEM
NONHSAG028024.2	0.268931	[0.07862412; 0.45923877]	0.00560976	0	0.719216	FEM
NONHSAG108631.1	0.270688	[0.07913175; 0.46224524]	0.00561127	0.355755	0.0586314	FEM
NONHSAG008937.2	-0.271533	[-0.46371494; -0.07935196]	0.00561793	0.415849	0.0272472	FEM
NONHSAG014914.3	0.271191	[0.07925117; 0.46312990]	0.00561807	0.336273	0.072096	FEM
NONHSAG084088.1	0.268056	[0.07831169; 0.45779931]	0.00562394	0	0.971252	FEM
NONHSAG105419.1	0.269627	[0.07872471; 0.46052931]	0.00563549	0.230866	0.170549	FEM
NONHSAG101597.1	0.269928	[0.07880363; 0.46105162]	0.00563771	0.355484	0.0588078	FEM
NONHSAG013903.2	0.269398	[0.07862757; 0.46016761]	0.00564306	0.1225	0.301894	FEM
NONHSAG004681.3	0.267416	[0.07802992; 0.45680262]	0.00564797	0	0.981252	FEM
NONHSAG076272.1	0.271212	[0.07912527; 0.46329859]	0.00565101	0.378593	0.0449127	FEM
NONHSAG100756.1	0.270415	[0.07885201; 0.46197773]	0.00566122	0.322992	0.0821923	FEM
NONHSAG076266.2	0.268543	[0.07827894; 0.45880805]	0.00566813	0	0.720153	FEM
NONHSAG002612.2	0.269888	[0.07865868; 0.46111778]	0.00567121	0.220866	0.181759	FEM
NONHSAG109617.1	0.271013	[0.07898309; 0.46304336]	0.00567208	0.452343	0.0152029	FEM
NONHSAG106871.1	0.270987	[0.07893934; 0.46303501]	0.00568115	0.42754	0.0228542	FEM
NONHSAG112653.1	0.268114	[0.07807903; 0.45814963]	0.0056871	0	0.753743	FEM
NONHSAG078385.1	-0.269674	[-0.46084564; -0.07850302]	0.00569474	0.229956	0.171558	FEM
NONHSAG018733.2	0.268204	[0.07803311; 0.45837414]	0.00570536	0	0.763949	FEM
NONHSAG104308.1	0.270264	[0.07858769; 0.46193981]	0.00571667	0.346975	0.0645001	FEM
NONHSAG033466.2	0.268377	[0.07800492; 0.45874957]	0.00572537	0	0.720848	FEM
NONHSAG095062.1	0.270057	[0.07845788; 0.46165557]	0.00573428	0.35042	0.0621579	FEM
NONHSAG060808.1	0.268601	[0.07800450; 0.45919815]	0.00574206	0.0974747	0.333933	FEM
NONHSAG114849.1	0.268185	[0.07784646; 0.45852422]	0.00575157	0	0.615255	FEM
NONHSAG104660.1	0.269882	[0.07821457; 0.46154980]	0.00578323	0.271572	0.127877	FEM
NONHSAG109243.1	0.269425	[0.07806798; 0.46078212]	0.00578683	0.259815	0.139671	FEM
NONHSAG057210.1	0.2699	[0.07817481; 0.46162554]	0.0057947	0.330431	0.0764466	FEM
NONHSAG009283.2	0.267623	[0.07751294; 0.45773327]	0.0057953	0	0.668014	FEM
NONHSAG021602.2	0.267082	[0.07731054; 0.45685269]	0.00580706	0	0.921105	FEM
NONHSAG001502.2	0.269955	[0.07807169; 0.46183908]	0.00582515	0.377459	0.0455414	FEM
NONHSAG066961.1	0.269242	[0.07785800; 0.46062557]	0.00582702	0.445299	0.0171556	FEM
NONHSAG029042.2	0.269068	[0.07780150; 0.46033544]	0.00582866	0.27454	0.124974	FEM
NONHSAG110333.1	0.270024	[0.07806509; 0.46198329]	0.00583193	0.470072	0.011	FEM
NONHSAG108365.1	0.269497	[0.07788351; 0.46111009]	0.00583941	0.32433	0.0811419	FEM
NONHSAG060927.1	0.268587	[0.07754318; 0.45963081]	0.00585938	0.22816	0.173556	FEM
NONHSAG058244.1	0.269147	[0.07769378; 0.46060056]	0.00586225	0.314753	0.0888204	FEM
NONHSAG002629.2	0.270453	[0.07805280; 0.46285257]	0.00586683	0.456396	0.0141543	FEM
NONHSAG107494.1	0.268217	[0.07740053; 0.45903307]	0.00586864	0.0859072	0.348766	FEM
NONHSAG027819.2	0.267604	[0.07720801; 0.45800014]	0.00587272	0	0.588545	FEM
NONHSAG053907.3	0.268004	[0.07730300; 0.45870426]	0.00587798	0.0435216	0.402771	FEM
NONHSAG115003.1	0.267721	[0.07722056; 0.45822088]	0.0058782	0	0.489968	FEM
NONHSAG038249.3	0.26833	[0.07736417; 0.45929546]	0.00588651	0.283101	0.116772	FEM
NONHSAG112244.1	0.267601	[0.07714137; 0.45806079]	0.00588981	0.0410076	0.405942	FEM
NONHSAG065157.1	0.268945	[0.07752385; 0.46036653]	0.00589111	0.253534	0.146157	FEM
NONHSAG013822.2	0.267956	[0.07713409; 0.45877731]	0.00591831	0.100667	0.329839	FEM
NONHSAG098160.1	0.268128	[0.07717229; 0.45908318]	0.00592127	0.170079	0.242054	FEM
NONHSAG043245.2	0.2696	[0.07756094; 0.46163815]	0.00593033	0.4433	0.0177408	FEM
NONHSAG003481.2	0.267422	[0.07692842; 0.45791577]	0.00593193	0	0.505171	FEM
NONHSAG097304.1	0.267304	[0.07681716; 0.45779045]	0.00595216	0	0.66669	FEM
NONHSAG095817.1	0.267056	[0.07672527; 0.45738673]	0.00595759	0	0.632998	FEM
NONHSAG050429.2	0.269643	[0.07733057; 0.46195529]	0.00599355	0.425109	0.0237244	FEM
NONHSAG087788.1	0.268554	[0.07701163; 0.46009568]	0.00599527	0.298016	0.103121	FEM
NONHSAG111309.1	0.266391	[0.07638727; 0.45639490]	0.00599638	0	0.87781	FEM
NONHSAG025950.2	0.266783	[0.07648197; 0.45708385]	0.00600105	0	0.740839	FEM
NONHSAG093490.1	0.268864	[0.07706327; 0.46066510]	0.00600508	0.310765	0.0921274	FEM
NONHSAG109637.1	0.268443	[0.07691496; 0.45997047]	0.0060123	0.356088	0.0584158	FEM
NONHSAG018255.3	0.267892	[0.07675671; 0.45902720]	0.00601242	0.187353	0.221003	FEM
NONHSAG059884.1	0.266961	[0.07643486; 0.45748633]	0.00602698	0	0.646444	FEM
NONHSAG062605.1	0.265138	[0.07590938; 0.45436658]	0.00602795	0	0.999368	FEM
NONHSAG097732.1	0.267107	[0.07647203; 0.45774114]	0.0060282	0	0.569762	FEM
NONHSAG090364.1	0.483442	[0.13836613; 0.82851727]	0.00603437	0.537687	0.00234214	REM
NONHSAG085542.2	0.266916	[0.07632930; 0.45750211]	0.00605156	0	0.519651	FEM
NONHSAG012797.2	0.26798	[0.07656057; 0.45939934]	0.00607091	0.307315	0.0950397	FEM
NONHSAG013724.2	0.267513	[0.07642507; 0.45860076]	0.00607146	0.215749	0.187591	FEM
NONHSAG090025.1	0.265975	[0.07597502; 0.45597492]	0.00607432	0	0.801141	FEM
NONHSAG070558.1	0.267884	[0.07651893; 0.45924921]	0.00607469	0.263396	0.136031	FEM
NONHSAG109462.1	0.267686	[0.07646225; 0.45890965]	0.00607472	0.283993	0.115933	FEM
NONHSAG061402.2	0.269103	[0.07684433; 0.46136086]	0.00608068	0.430832	0.0217109	FEM
NONHSAG016949.2	0.26687	[0.07619768; 0.45754185]	0.00608309	0.127673	0.2953	FEM
NONHSAG084082.1	0.265916	[0.07591929; 0.45591187]	0.00608468	0	0.891939	FEM
NONHSAG044072.3	0.268191	[0.07655624; 0.45982542]	0.00608804	0.463566	0.0124285	FEM
NONHSAG034895.3	0.267717	[0.07640956; 0.45902487]	0.00609109	0.401517	0.0333673	FEM
NONHSAG110508.1	0.267381	[0.07628383; 0.45847825]	0.00609902	0.113281	0.313677	FEM
NONHSAG000813.2	0.265986	[0.07588458; 0.45608830]	0.00609939	0	0.826113	FEM
NONHSAG110101.1	0.265542	[0.07575074; 0.45533392]	0.0061013	0	0.867983	FEM
NONHSAG109843.1	0.266477	[0.07598738; 0.45696757]	0.00610937	0.00689695	0.448401	FEM
NONHSAG108938.1	0.268909	[0.07666686; 0.46115057]	0.00611303	0.427347	0.0229226	FEM
NONHSAG023392.2	0.266482	[0.07597194; 0.45699257]	0.00611387	0.0930029	0.339668	FEM
NONHSAG088191.1	0.480961	[0.13696358; 0.82495836]	0.00613682	0.534006	0.00258708	REM
NONHSAG015869.2	0.26727	[0.07610954; 0.45843135]	0.00613716	0.37449	0.0472133	FEM
NONHSAG060433.1	-0.26595	[-0.45617734; -0.07572196]	0.00614024	0	0.695819	FEM
NONHSAG102851.1	0.266346	[0.07582006; 0.45687288]	0.00614424	0	0.501979	FEM
NONHSAG090992.1	0.266018	[0.07572458; 0.45631075]	0.00614475	0	0.521987	FEM
NONHSAG026281.2	0.266807	[0.07594575; 0.45766780]	0.00614567	0.0519315	0.39213	FEM
NONHSAG073918.1	0.493637	[0.14041985; 0.84685465]	0.00615911	0.561439	0.00117053	REM
NONHSAG039857.2	0.26718	[0.07597643; 0.45838371]	0.00616595	0.166615	0.24633	FEM
NONHSAG017724.2	0.267125	[0.07595546; 0.45829533]	0.00616741	0.178913	0.231229	FEM
NONHSAG055411.2	0.268729	[0.07636376; 0.46109491]	0.00618018	0.460215	0.0132149	FEM
NONHSAG105768.1	0.267121	[0.07588356; 0.45835765]	0.00618639	0.247334	0.15268	FEM
NONHSAG085506.1	-0.265313	[-0.45528716; -0.07533813]	0.00619502	0	0.880242	FEM
NONHSAG045005.2	0.266055	[0.07550077; 0.45660986]	0.00620809	0	0.583922	FEM
NONHSAG091995.1	0.266578	[0.07562903; 0.45752724]	0.00621352	0.178536	0.231689	FEM
NONHSAG028042.2	0.26592	[0.07542609; 0.45641310]	0.0062179	0.00450225	0.451336	FEM
NONHSAG104077.2	0.266072	[0.07546264; 0.45668074]	0.00621968	0	0.470411	FEM
NONHSAG010599.2	0.267517	[0.07584253; 0.45919144]	0.00622779	0.336099	0.072224	FEM
NONHSAG002185.2	0.26538	[0.07523357; 0.45552609]	0.00622862	0	0.70534	FEM
NONHSAG077972.1	0.266532	[0.07553677; 0.45752697]	0.00623497	0.165478	0.247737	FEM
NONHSAG062126.1	0.267347	[0.07571640; 0.45897726]	0.00624886	0.323145	0.0820719	FEM
NONHSAG101646.1	0.26685	[0.07557009; 0.45812918]	0.00625035	0.192076	0.215334	FEM
NONHSAG032960.2	0.267023	[0.07560323; 0.45844245]	0.00625467	0.253245	0.146458	FEM
NONHSAG051020.2	0.266145	[0.07531870; 0.45697149]	0.00626447	0.126651	0.296602	FEM
NONHSAG109220.1	0.265391	[0.07510465; 0.45567746]	0.00626465	0	0.667216	FEM
NONHSAG110260.1	0.265499	[0.07512152; 0.45587619]	0.00626838	0	0.715368	FEM
NONHSAG089377.1	0.26697	[0.07553654; 0.45840257]	0.00626868	0.392169	0.0378099	FEM
NONHSAG108046.1	0.266481	[0.07537947; 0.45758263]	0.00627382	0.127234	0.295859	FEM
NONHSAG052975.2	0.266657	[0.07536586; 0.45794772]	0.00629107	0.208064	0.196465	FEM
NONHSAG004452.2	0.265419	[0.07498019; 0.45585741]	0.00630088	0	0.618056	FEM
NONHSAG014611.2	0.26595	[0.07511580; 0.45678426]	0.00630484	0.0992763	0.331622	FEM
NONHSAG114405.1	0.265164	[0.07488824; 0.45543960]	0.00630636	0	0.75934	FEM
NONHSAG003299.2	0.26485	[0.07479541; 0.45490504]	0.00630752	0	0.86342	FEM
NONHSAG022580.3	0.264201	[0.07456506; 0.45383676]	0.00632049	0	0.985725	FEM
NONHSAG028243.3	-0.738418	[-1.26851780; -0.20831828]	0.00632883	0.796636	8.14377e-12	REM
NONHSAG024039.2	0.266719	[0.07519677; 0.45824058]	0.00634208	0.347265	0.0643011	FEM
NONHSAG025700.2	-0.267105	[-0.45892732; -0.07528298]	0.00634831	0.461664	0.0128705	FEM
NONHSAG039714.2	0.26535	[0.07478028; 0.45591997]	0.00635054	0	0.594562	FEM
NONHSAG093459.1	0.265035	[0.07466703; 0.45540224]	0.00635726	0	0.686976	FEM
NONHSAG094294.2	0.26586	[0.07489793; 0.45682222]	0.00635771	0.166283	0.246741	FEM
NONHSAG012388.2	0.265135	[0.07465777; 0.45561226]	0.00636763	0	0.665374	FEM
NONHSAG006984.2	0.265817	[0.07484934; 0.45678548]	0.00636779	0.132179	0.289568	FEM
NONHSAG095028.1	0.264437	[0.07436833; 0.45450589]	0.00639343	0	0.668133	FEM
NONHSAG031548.2	0.266397	[0.07491527; 0.45787812]	0.00639457	0.310607	0.0922599	FEM
NONHSAG065014.2	0.266786	[0.07501769; 0.45855370]	0.0063965	0.34379	0.0667097	FEM
NONHSAG058808.1	0.266402	[0.07490134; 0.45790272]	0.00639883	0.31879	0.0855381	FEM
NONHSAG080887.1	0.264813	[0.07442165; 0.45520433]	0.00640798	0	0.516479	FEM
NONHSAG053796.2	0.264998	[0.07446513; 0.45553106]	0.00641035	0	0.473875	FEM
NONHSAG067136.2	-0.264683	[-0.45499669; -0.07436986]	0.00641225	0	0.685922	FEM
NONHSAG076036.1	0.26412	[0.07412296; 0.45411654]	0.00643697	0	0.883473	FEM
NONHSAG115120.1	0.26619	[0.07468627; 0.45769318]	0.00644186	0.363752	0.0535739	FEM
NONHSAG044648.2	0.265225	[0.07440361; 0.45604619]	0.00644519	0.111189	0.316355	FEM
NONHSAG079642.1	0.263601	[0.07393772; 0.45326339]	0.00644805	0	0.970694	FEM
NONHSAG059348.1	0.266152	[0.07463656; 0.45766836]	0.00645276	0.267982	0.13143	FEM
NONHSAG024576.2	0.26634	[0.07468872; 0.45799107]	0.00645287	0.28809	0.112114	FEM
NONHSAG085510.1	0.26336	[0.07384705; 0.45287346]	0.00645458	0	0.971352	FEM
NONHSAG085397.1	0.266763	[0.07476105; 0.45876465]	0.00646571	0.374771	0.0470534	FEM
NONHSAG082775.1	0.26749	[0.07493910; 0.46004060]	0.00647283	0.472006	0.0105996	FEM
NONHSAG032315.2	0.265291	[0.07430916; 0.45627227]	0.00647669	0.0698942	0.369261	FEM
NONHSAG032503.3	0.265669	[0.07439327; 0.45694562]	0.00648283	0.318368	0.085878	FEM
NONHSAG016540.3	0.264524	[0.07404945; 0.45499760]	0.00648926	0.0310924	0.418398	FEM
NONHSAG044656.2	0.264078	[0.07392479; 0.45423181]	0.00648927	0	0.753834	FEM
NONHSAG111716.1	0.265221	[0.07422971; 0.45621296]	0.00649348	0.118341	0.307205	FEM
NONHSAG037841.2	0.265122	[0.07417609; 0.45606838]	0.00650073	0.0517495	0.392361	FEM
NONHSAG106793.1	0.26358	[0.07374395; 0.45341575]	0.00650091	0	0.92578	FEM
NONHSAG044138.2	0.264051	[0.07387221; 0.45423078]	0.00650195	0	0.72511	FEM
NONHSAG058329.1	0.264406	[0.07396026; 0.45485195]	0.00650508	0	0.574412	FEM
NONHSAG037716.2	0.263116	[0.07354709; 0.45268533]	0.00651989	0	0.967972	FEM
NONHSAG040953.2	0.266134	[0.07438846; 0.45787998]	0.00652051	0.307105	0.0952185	FEM
NONHSAG107779.1	0.263996	[0.07378967; 0.45420196]	0.00652082	0	0.813366	FEM
NONHSAG109905.1	0.265618	[0.07423665; 0.45699947]	0.00652263	0.275081	0.124448	FEM
NONHSAG071011.1	0.263387	[0.07360418; 0.45316917]	0.00652512	0	0.93201	FEM
NONHSAG026394.2	0.263267	[0.07355384; 0.45297957]	0.00652988	0	0.974972	FEM
NONHSAG029725.2	0.263766	[0.07366670; 0.45386555]	0.00653742	0	0.744163	FEM
NONHSAG062801.1	0.26343	[0.07356148; 0.45329867]	0.00654064	0	0.896511	FEM
NONHSAG007295.2	0.266272	[0.07434385; 0.45820085]	0.00654382	0.349388	0.0628542	FEM
NONHSAG103494.1	0.263698	[0.07360032; 0.45379551]	0.00655082	0	0.726318	FEM
NONHSAG109532.1	0.264679	[0.07384584; 0.45551245]	0.00655882	0.0822514	0.35345	FEM
NONHSAG051899.2	0.265024	[0.07392495; 0.45612252]	0.00656363	0.2177	0.18536	FEM
NONHSAG103996.1	0.263368	[0.07341752; 0.45331812]	0.00657657	0	0.848926	FEM
NONHSAG038151.2	0.264099	[0.07360847; 0.45458880]	0.00658019	0.0566988	0.386078	FEM
NONHSAG098761.2	0.263614	[0.07346666; 0.45376210]	0.00658213	0	0.83533	FEM
NONHSAG102444.1	0.264662	[0.07363508; 0.45568846]	0.00661715	0.12508	0.298604	FEM
NONHSAG064737.1	0.263384	[0.07327298; 0.45349515]	0.00661904	0	0.817844	FEM
NONHSAG101337.2	0.265393	[0.07379804; 0.45698758]	0.00662861	0.411517	0.0290104	FEM
NONHSAG029188.3	0.264666	[0.07354066; 0.45579226]	0.00664438	0.141959	0.277174	FEM
NONHSAG000667.2	0.264377	[0.07343963; 0.45531468]	0.00665027	0.0394759	0.407871	FEM
NONHSAG090311.1	0.265579	[0.07377292; 0.45738567]	0.00665045	0.441842	0.0181763	FEM
NONHSAG099108.1	0.264749	[0.07351801; 0.45597996]	0.00665737	0.226579	0.175323	FEM
NONHSAG076189.1	0.26482	[0.07352789; 0.45611193]	0.00666016	0.209026	0.195348	FEM
NONHSAG106770.1	0.264762	[0.07350562; 0.45601774]	0.00666191	0.208458	0.196008	FEM
NONHSAG005617.2	0.262592	[0.07289167; 0.45229297]	0.00666526	0	0.964859	FEM
NONHSAG011540.2	0.264058	[0.07329299; 0.45482347]	0.00666686	0	0.469571	FEM
NONHSAG018839.3	0.264839	[0.07349611; 0.45618218]	0.00667075	0.274508	0.125005	FEM
NONHSAG036738.2	0.264597	[0.07339744; 0.45579730]	0.00667978	0.181683	0.22786	FEM
NONHSAG103482.1	0.263021	[0.07295786; 0.45308363]	0.00668042	0	0.632923	FEM
NONHSAG058655.1	0.265319	[0.07359087; 0.45704774]	0.00668172	0.3828	0.0426283	FEM
NONHSAG058168.1	0.264938	[0.07347116; 0.45640401]	0.00668568	0.300837	0.100635	FEM
NONHSAG039882.2	0.264306	[0.07326043; 0.45535219]	0.0066959	0.123475	0.30065	FEM
NONHSAG066099.1	0.262673	[0.07279970; 0.45254688]	0.00669823	0	0.836227	FEM
NONHSAG040342.2	0.264464	[0.07329030; 0.45563699]	0.00669983	0.357454	0.057534	FEM
NONHSAG061817.1	0.263213	[0.07293954; 0.45348659]	0.00670104	0	0.532222	FEM
NONHSAG028948.2	0.265066	[0.07344521; 0.45668747]	0.0067033	0.363059	0.0540014	FEM
NONHSAG007512.2	0.263723	[0.07305311; 0.45439257]	0.006709	0.0187761	0.433746	FEM
NONHSAG056166.1	0.263281	[0.07290887; 0.45365337]	0.00671531	0	0.65694	FEM
NONHSAG032162.2	0.265462	[0.07350711; 0.45741729]	0.00671696	0.419039	0.0259963	FEM
NONHSAG007523.2	0.263262	[0.07289423; 0.45362981]	0.00671801	0	0.663068	FEM
NONHSAG083622.1	0.263652	[0.07298575; 0.45431828]	0.00672275	0	0.492234	FEM
NONHSAG085237.1	0.26466	[0.07324200; 0.45607822]	0.0067293	0.215339	0.188061	FEM
NONHSAG105673.1	0.263233	[0.07281850; 0.45364698]	0.00673753	0	0.701834	FEM
NONHSAG063041.1	0.262801	[0.07269826; 0.45290352]	0.00673776	0	0.816375	FEM
NONHSAG085126.1	0.263275	[0.07282108; 0.45372966]	0.00674019	0	0.609466	FEM
NONHSAG104363.1	0.263572	[0.07289230; 0.45425223]	0.00674334	0	0.477149	FEM
NONHSAG007363.2	0.264341	[0.07310247; 0.45558020]	0.00674407	0.242483	0.157863	FEM
NONHSAG106123.1	0.263422	[0.07282468; 0.45402032]	0.00675092	0.0837003	0.351594	FEM
NONHSAG106486.1	0.262154	[0.07246712; 0.45184009]	0.00675288	0	0.944972	FEM
NONHSAG101957.1	0.264269	[0.07302505; 0.45551306]	0.00676063	0.198324	0.207899	FEM
NONHSAG077412.1	0.262863	[0.07257497; 0.45315099]	0.00677849	0	0.689812	FEM
NONHSAG062910.1	0.264979	[0.07313480; 0.45682226]	0.00678549	0.366956	0.0516243	FEM
NONHSAG067313.2	0.263796	[0.07277508; 0.45481786]	0.00679519	0.0980827	0.333153	FEM
NONHSAG051497.2	0.463529	[0.12783862; 0.79921986]	0.00680145	0.515988	0.00409333	REM
NONHSAG099102.1	0.262572	[0.07240209; 0.45274242]	0.00680547	0	0.79419	FEM
NONHSAG061769.1	0.263462	[0.07257962; 0.45434359]	0.00682516	0.138197	0.281933	FEM
NONHSAG064969.1	0.264208	[0.07277728; 0.45563907]	0.00682749	0.280837	0.118916	FEM
NONHSAG102537.1	0.262746	[0.07237325; 0.45311946]	0.00682789	0	0.639984	FEM
NONHSAG110744.1	0.262757	[0.07236304; 0.45315164]	0.00683176	0.0188331	0.433675	FEM
NONHSAG022224.2	0.262449	[0.07227324; 0.45262512]	0.0068332	0	0.591124	FEM
NONHSAG085112.1	0.263307	[0.07246480; 0.45414946]	0.00684624	0.196891	0.209598	FEM
NONHSAG048518.2	-0.261907	[-0.45173743; -0.07207653]	0.0068471	0	0.930622	FEM
NONHSAG076612.2	0.472153	[0.12992437; 0.81438105]	0.00684899	0.539737	0.00221399	REM
NONHSAG076070.1	0.264067	[0.07265189; 0.45548226]	0.00685267	0.264568	0.134849	FEM
NONHSAG023614.3	0.263941	[0.07260810; 0.45527457]	0.00685535	0.194889	0.211977	FEM
NONHSAG074644.1	0.262869	[0.07230959; 0.45342892]	0.0068564	0	0.548979	FEM
NONHSAG079723.2	0.264011	[0.07259952; 0.45542322]	0.00686347	0.241523	0.158896	FEM
NONHSAG086099.1	0.264074	[0.07257428; 0.45557317]	0.00687583	0.269908	0.129518	FEM
NONHSAG046577.2	-0.262157	[-0.45227603; -0.07203793]	0.00687865	0	0.7929	FEM
NONHSAG050800.2	0.263168	[0.07224984; 0.45408531]	0.00689794	0.0894091	0.344276	FEM
NONHSAG087703.1	0.263895	[0.07244662; 0.45534359]	0.00689881	0.286457	0.113629	FEM
NONHSAG100942.1	0.26188	[0.07185800; 0.45190224]	0.00690927	0	0.860017	FEM
NONHSAG067056.1	0.263437	[0.07227410; 0.45460062]	0.00691256	0.177897	0.232468	FEM
NONHSAG020443.2	0.465461	[0.12769262; 0.80323005]	0.00691369	0.518007	0.00389675	REM
NONHSAG089260.1	0.262453	[0.07199012; 0.45291604]	0.00691667	0.0171012	0.435821	FEM
NONHSAG012617.2	0.262743	[0.07201714; 0.45346963]	0.00693218	0.0317801	0.417536	FEM
NONHSAG090357.2	0.262839	[0.07204309; 0.45363553]	0.00693228	0.123013	0.30124	FEM
NONHSAG038292.2	0.265177	[0.07267011; 0.45768484]	0.00693633	0.443969	0.0175433	FEM
NONHSAG057229.2	0.262378	[0.07188144; 0.45287394]	0.00694266	0	0.456985	FEM
NONHSAG066027.1	0.262937	[0.07201889; 0.45385581]	0.00694735	0.0516954	0.392429	FEM
NONHSAG058881.1	0.26168	[0.07165916; 0.45170086]	0.0069519	0	0.877301	FEM
NONHSAG050567.2	0.261616	[0.07163876; 0.45159361]	0.00695277	0	0.697874	FEM
NONHSAG029377.3	0.262375	[0.07180064; 0.45294970]	0.00696638	0	0.58021	FEM
NONHSAG084888.1	0.2637	[0.07216170; 0.45523789]	0.0069668	0.304051	0.0978379	FEM
NONHSAG075256.1	0.262607	[0.07185702; 0.45335611]	0.00696843	0.0890531	0.344733	FEM
NONHSAG115121.1	0.263631	[0.07210637; 0.45515464]	0.00697753	0.274126	0.125377	FEM
NONHSAG092762.1	0.261701	[0.07154266; 0.45185974]	0.00698825	0	0.706613	FEM
NONHSAG084820.1	0.262122	[0.07163619; 0.45260706]	0.00699461	0	0.553199	FEM
NONHSAG050773.2	0.264174	[0.07219288; 0.45615475]	0.00699584	0.350701	0.0619691	FEM
NONHSAG061755.1	0.262699	[0.07176676; 0.45363119]	0.00700269	0.144846	0.27353	FEM
NONHSAG079568.1	0.26213	[0.07160357; 0.45265562]	0.00700497	0	0.5537	FEM
NONHSAG108266.1	0.263584	[0.07199482; 0.45517349]	0.00700677	0.358766	0.0566953	FEM
NONHSAG003170.2	0.261119	[0.07126529; 0.45097237]	0.00702357	0	0.929711	FEM
NONHSAG039130.2	0.26183	[0.07144922; 0.45221006]	0.00702657	0	0.708277	FEM
NONHSAG109628.1	0.261152	[0.07123650; 0.45106831]	0.00703493	0	0.89607	FEM
NONHSAG019151.2	0.264956	[0.07226507; 0.45764711]	0.00703759	0.482573	0.00859911	FEM
NONHSAG094375.1	0.261108	[0.07115974; 0.45105663]	0.00705434	0	0.868866	FEM
NONHSAG110442.1	0.263	[0.07167355; 0.45432653]	0.00705487	0.230356	0.171113	FEM
NONHSAG111595.1	0.262871	[0.07162532; 0.45411600]	0.00705874	0.371487	0.0489421	FEM
NONHSAG002603.2	0.263254	[0.07166222; 0.45484572]	0.00707888	0.395567	0.0361533	FEM
NONHSAG012594.2	-0.260829	[-0.45069751; -0.07096109]	0.00709126	0	0.821501	FEM
NONHSAG093110.1	0.260451	[0.07085033; 0.45005189]	0.00709364	0	0.957364	FEM
NONHSAG087959.2	0.26293	[0.07150621; 0.45435421]	0.00709918	0.324662	0.0808826	FEM
NONHSAG101295.1	-0.264726	[-0.45745970; -0.07199153]	0.00710006	0.477486	0.00952354	FEM
NONHSAG026542.2	0.260471	[0.07080980; 0.45013193]	0.00710751	0	0.96486	FEM
NONHSAG113858.1	0.262289	[0.07127507; 0.45330284]	0.00711622	0.165265	0.248	FEM
NONHSAG020447.2	0.262642	[0.07131340; 0.45396979]	0.0071335	0.223641	0.178622	FEM
NONHSAG044603.2	0.262178	[0.07115481; 0.45320129]	0.00714336	0.238977	0.161651	FEM
NONHSAG037274.2	0.262341	[0.07119397; 0.45348845]	0.0071449	0.213858	0.189762	FEM
NONHSAG067675.1	0.261925	[0.07103528; 0.45281528]	0.00715873	0.172613	0.238938	FEM
NONHSAG097347.2	0.262137	[0.07105943; 0.45321387]	0.00716876	0.151499	0.265163	FEM
NONHSAG053219.2	0.263252	[0.07133477; 0.45516936]	0.00717689	0.443929	0.0175551	FEM
NONHSAG057295.1	0.263082	[0.07126160; 0.45490308]	0.00718508	0.368085	0.0509475	FEM
NONHSAG003900.2	0.261685	[0.07081137; 0.45255766]	0.00720681	0.0480747	0.397016	FEM
NONHSAG068364.1	0.261761	[0.07082287; 0.45269958]	0.00720962	0.357124	0.0577465	FEM
NONHSAG060006.1	0.260858	[0.07057671; 0.45113969]	0.00721018	0	0.67002	FEM
NONHSAG019702.2	0.260808	[0.07055349; 0.45106304]	0.00721314	0	0.777141	FEM
NONHSAG107410.1	0.26164	[0.07072064; 0.45255990]	0.00723077	0.0729246	0.365388	FEM
NONHSAG091108.1	0.261456	[0.07067048; 0.45224241]	0.00723091	0.099472	0.331371	FEM
NONHSAG098329.1	0.260829	[0.07047946; 0.45117931]	0.00723749	0	0.538735	FEM
NONHSAG084504.1	0.262068	[0.07077013; 0.45336493]	0.00725084	0.32103	0.0837454	FEM
NONHSAG106464.1	0.262062	[0.07074239; 0.45338088]	0.00725881	0.255169	0.144457	FEM
NONHSAG057223.1	0.261004	[0.07040328; 0.45160429]	0.00727521	0	0.530907	FEM
NONHSAG005438.2	0.260423	[0.07023223; 0.45061418]	0.00727964	0	0.774303	FEM
NONHSAG019036.2	0.259812	[0.07005428; 0.44956911]	0.00728366	0	0.944458	FEM
NONHSAG010999.3	0.260487	[0.07017611; 0.45079863]	0.00730222	0	0.646543	FEM
NONHSAG104192.1	0.262977	[0.07083736; 0.45511716]	0.00730513	0.439954	0.0187515	FEM
NONHSAG100997.1	0.260947	[0.07025320; 0.45164037]	0.00731657	0.121293	0.303435	FEM
NONHSAG093743.1	0.262493	[0.07060709; 0.45437936]	0.00733568	0.386489	0.0406874	FEM
NONHSAG078554.1	0.26119	[0.07025575; 0.45212378]	0.00733591	0.12168	0.302942	FEM
NONHSAG011061.3	0.261248	[0.07025918; 0.45223615]	0.00733964	0.252389	0.147353	FEM
NONHSAG031567.2	0.260219	[0.06998056; 0.45045799]	0.00734028	0.00993316	0.44467	FEM
NONHSAG039675.2	-0.260243	[-0.45052050; -0.06996473]	0.00734711	0	0.73776	FEM
NONHSAG018310.2	0.260733	[0.07009484; 0.45137208]	0.00734768	0.0380482	0.409668	FEM
NONHSAG029811.2	0.260448	[0.06996519; 0.45093011]	0.00736402	0	0.634663	FEM
NONHSAG109382.1	0.261236	[0.07014452; 0.45232844]	0.00737407	0.205465	0.199496	FEM
NONHSAG055506.3	0.260882	[0.06999734; 0.45176585]	0.00739013	0.0803408	0.355898	FEM
NONHSAG032416.3	0.260102	[0.06972058; 0.45048254]	0.00741111	0	0.596634	FEM
NONHSAG058110.1	0.261359	[0.07002174; 0.45269631]	0.00742223	0.242835	0.157484	FEM
NONHSAG114859.1	0.259432	[0.06949205; 0.44937107]	0.00742639	0	0.876163	FEM
NONHSAG068402.2	0.260138	[0.06966085; 0.45061511]	0.00743275	0	0.468472	FEM
NONHSAG032709.2	0.260158	[0.06966484; 0.45065133]	0.00743319	0	0.607613	FEM
NONHSAG101718.1	0.261005	[0.06987913; 0.45213097]	0.00743707	0.186038	0.222588	FEM
NONHSAG063273.1	0.261008	[0.06986588; 0.45215068]	0.00744146	0.270072	0.129356	FEM
NONHSAG064985.1	0.260674	[0.06977236; 0.45157611]	0.00744274	0.13664	0.283905	FEM
NONHSAG107933.1	0.260201	[0.06964161; 0.45076063]	0.00744402	0	0.628581	FEM
NONHSAG003063.2	0.261037	[0.06985067; 0.45222420]	0.00744862	0.131153	0.290872	FEM
NONHSAG010196.2	0.260802	[0.06977631; 0.45182864]	0.0074522	0.101561	0.328693	FEM
NONHSAG082787.1	0.26186	[0.07005770; 0.45366302]	0.00745271	0.405826	0.0314402	FEM
NONHSAG072451.1	0.260561	[0.06968590; 0.45143649]	0.00746026	0.0448978	0.401033	FEM
NONHSAG067420.1	0.259952	[0.06947941; 0.45042499]	0.00747391	0	0.480642	FEM
NONHSAG049903.2	0.259819	[0.06943293; 0.45020597]	0.00747736	0	0.608018	FEM
NONHSAG043652.2	0.259216	[0.06922185; 0.44920980]	0.007493	0	0.856592	FEM
NONHSAG047445.2	0.258504	[0.06903140; 0.44797698]	0.00749313	0	0.975145	FEM
NONHSAG020040.3	0.261249	[0.06972324; 0.45277434]	0.00750595	0.264388	0.135029	FEM
NONHSAG102753.1	0.261006	[0.06957933; 0.45243174]	0.00753068	0.277446	0.122161	FEM
NONHSAG059484.1	0.260306	[0.06938874; 0.45122308]	0.00753196	0.203774	0.201477	FEM
NONHSAG103493.1	0.259915	[0.06924156; 0.45058802]	0.00754547	0.150224	0.266763	FEM
NONHSAG032948.2	0.261307	[0.06960354; 0.45301090]	0.00754828	0.38521	0.041354	FEM
NONHSAG073664.1	0.259719	[0.06915506; 0.45028246]	0.00755628	0	0.530542	FEM
NONHSAG091087.1	0.259614	[0.06912698; 0.45010144]	0.00755636	0.0155384	0.437755	FEM
NONHSAG041127.2	-0.260563	[-0.45176350; -0.06936302]	0.00756161	0.219409	0.183413	FEM
NONHSAG086732.1	0.259522	[0.06907450; 0.44997013]	0.00756521	0	0.515113	FEM
NONHSAG080729.1	0.259934	[0.06916464; 0.45070320]	0.00757134	0.0688709	0.370568	FEM
NONHSAG111416.1	0.258243	[0.06868427; 0.44780103]	0.00758099	0	0.971786	FEM
NONHSAG023116.2	0.261206	[0.06944851; 0.45296384]	0.00758852	0.353294	0.0602429	FEM
NONHSAG013949.2	0.259918	[0.06907390; 0.45076136]	0.00759865	0.0338808	0.414903	FEM
NONHSAG042016.2	0.260783	[0.06929824; 0.45226743]	0.00760042	0.276543	0.123032	FEM
NONHSAG083448.1	0.259291	[0.06888024; 0.44970169]	0.00760726	0	0.565541	FEM
NONHSAG026169.3	0.259565	[0.06891746; 0.45021226]	0.00761854	0.0156229	0.437651	FEM
NONHSAG055006.2	0.260103	[0.06905908; 0.45114637]	0.00761891	0.109111	0.319016	FEM
NONHSAG021432.2	0.259693	[0.06893710; 0.45044805]	0.00762307	0.189547	0.218365	FEM
NONHSAG108410.1	0.260952	[0.06922265; 0.45268114]	0.00763847	0.384736	0.0416026	FEM
NONHSAG046925.2	0.259022	[0.06870398; 0.44934037]	0.00764063	0	0.522101	FEM
NONHSAG081418.1	0.259791	[0.06880803; 0.45077311]	0.00767237	0.195808	0.210884	FEM
NONHSAG080177.1	0.258948	[0.06857030; 0.44932553]	0.00767702	0	0.463339	FEM
NONHSAG083850.1	0.260395	[0.06894515; 0.45184422]	0.00767965	0.284709	0.115261	FEM
NONHSAG102638.1	0.258851	[0.06845807; 0.44924321]	0.00770472	0	0.624656	FEM
NONHSAG074363.1	0.258686	[0.06840029; 0.44897254]	0.00770932	0	0.719952	FEM
NONHSAG073686.1	0.259972	[0.06872239; 0.45122190]	0.00771503	0.180472	0.229331	FEM
NONHSAG004236.3	0.259464	[0.06856197; 0.45036555]	0.00772337	0.0872416	0.347055	FEM
NONHSAG065030.1	0.258504	[0.06829709; 0.44871079]	0.00772699	0	0.766165	FEM
NONHSAG000275.3	0.261273	[0.06897023; 0.45357617]	0.00774562	0.423102	0.0244598	FEM
NONHSAG105734.1	0.259599	[0.06848834; 0.45071037]	0.00775847	0.158333	0.256615	FEM
NONHSAG049915.2	0.261361	[0.06892623; 0.45379549]	0.00776703	0.452436	0.015178	FEM
NONHSAG026627.2	0.25984	[0.06850178; 0.45117824]	0.00777454	0.195204	0.211602	FEM
NONHSAG024864.2	0.259692	[0.06844356; 0.45093958]	0.00778067	0.20441	0.200732	FEM
NONHSAG048946.2	0.258163	[0.06801311; 0.44831372]	0.00778964	0	0.737918	FEM
NONHSAG017999.2	0.259667	[0.06838522; 0.45094819]	0.00779734	0.228745	0.172904	FEM
NONHSAG007656.2	0.257969	[0.06780973; 0.44812876]	0.00783906	0	0.783068	FEM
NONHSAG082882.1	0.258405	[0.06786959; 0.44893970]	0.0078568	0	0.617408	FEM
NONHSAG099328.1	0.25921	[0.06803386; 0.45038642]	0.00787215	0.215746	0.187594	FEM
NONHSAG028948.3	0.257412	[0.06755042; 0.44727265]	0.00787586	0	0.894645	FEM
NONHSAG056121.1	0.259638	[0.06812800; 0.45114854]	0.00787806	0.314884	0.0887129	FEM
NONHSAG026202.2	0.259259	[0.06802459; 0.45049256]	0.00787929	0.175663	0.235198	FEM
NONHSAG077868.1	0.258136	[0.06768466; 0.44858783]	0.00789412	0	0.534694	FEM
NONHSAG037364.2	-0.257889	[-0.44821585; -0.06756177]	0.0079131	0	0.649604	FEM
NONHSAG099145.1	0.259812	[0.06801249; 0.45161154]	0.00793037	0.41591	0.0272229	FEM
NONHSAG101636.1	0.256884	[0.06723026; 0.44653772]	0.00793556	0	0.958687	FEM
NONHSAG049170.2	0.257579	[0.06740106; 0.44775606]	0.00793916	0	0.800839	FEM
NONHSAG002311.2	0.25866	[0.06755532; 0.44976490]	0.00798135	0.214825	0.188651	FEM
NONHSAG112380.1	0.258097	[0.06739540; 0.44879804]	0.00798555	0.0497096	0.394946	FEM
NONHSAG032901.2	0.257874	[0.06729197; 0.44845700]	0.00800051	0	0.536867	FEM
NONHSAG096565.1	0.258681	[0.06749322; 0.44986972]	0.00800358	0.23544	0.165509	FEM
NONHSAG081909.1	0.259138	[0.06759404; 0.45068132]	0.00800956	0.270854	0.128584	FEM
NONHSAG035731.2	0.257896	[0.06724034; 0.44855186]	0.00801941	0.11357	0.313307	FEM
NONHSAG113159.1	0.259235	[0.06756119; 0.45090957]	0.00802872	0.358169	0.0570756	FEM
NONHSAG000427.2	0.258355	[0.06729162; 0.44941792]	0.00804195	0.173846	0.237424	FEM
NONHSAG056657.2	0.258536	[0.06733127; 0.44974022]	0.00804442	0.161016	0.253274	FEM
NONHSAG046713.3	0.25784	[0.06710632; 0.44857296]	0.00805888	0.129266	0.293272	FEM
NONHSAG082192.1	0.256841	[0.06684397; 0.44683732]	0.00805966	0	0.848552	FEM
NONHSAG099980.1	0.256911	[0.06685547; 0.44696748]	0.00806196	0	0.819581	FEM
NONHSAG070751.1	0.260471	[0.06777849; 0.45316418]	0.00806306	0.472247	0.0105505	FEM
NONHSAG098802.1	0.257811	[0.06702501; 0.44859654]	0.00808335	0.0808148	0.355291	FEM
NONHSAG005331.2	0.258202	[0.06705988; 0.44934380]	0.00810552	0.14736	0.270364	FEM
NONHSAG009949.2	0.256601	[0.06660084; 0.44660210]	0.00812002	0	0.898285	FEM
NONHSAG003468.2	0.257054	[0.06666349; 0.44744479]	0.00813835	0	0.604114	FEM
NONHSAG063549.1	0.257575	[0.06673260; 0.44841775]	0.0081604	0.0903297	0.343096	FEM
NONHSAG039516.2	0.259553	[0.06723503; 0.45187155]	0.00816374	0.40658	0.0311107	FEM
NONHSAG094682.1	0.257058	[0.06658084; 0.44753590]	0.00816639	0	0.538262	FEM
NONHSAG056864.1	0.259174	[0.06709938; 0.45124825]	0.00817616	0.479229	0.00919882	FEM
NONHSAG067652.1	0.257739	[0.06671789; 0.44875917]	0.00817947	0.287286	0.112859	FEM
NONHSAG033897.2	-0.46175	[-0.80400400; -0.11949658]	0.00818536	0.534868	0.002528	REM
NONHSAG016362.2	0.256828	[0.06645368; 0.44720218]	0.00818904	0	0.630723	FEM
NONHSAG074502.2	0.257351	[0.06656232; 0.44813891]	0.00819797	0.0654347	0.374954	FEM
NONHSAG000579.2	0.256765	[0.06634543; 0.44718410]	0.00821997	0	0.552472	FEM
NONHSAG084001.1	0.257425	[0.06649801; 0.44835226]	0.00822604	0.127309	0.295763	FEM
NONHSAG094027.1	0.258783	[0.06682101; 0.45074430]	0.0082353	0.378569	0.044926	FEM
NONHSAG092606.1	0.257058	[0.06625418; 0.44786140]	0.00827629	0.110779	0.31688	FEM
NONHSAG001700.2	-0.25619	[-0.44635747; -0.06602272]	0.00827894	0	0.535572	FEM
NONHSAG113962.1	0.25912	[0.06672370; 0.45151633]	0.0082971	0.496426	0.00642145	FEM
NONHSAG104379.1	0.256714	[0.06609513; 0.44733381]	0.00830019	0.0957927	0.33609	FEM
NONHSAG039262.2	0.257751	[0.06636165; 0.44914078]	0.00830033	0.320551	0.0841268	FEM
NONHSAG114713.1	0.256617	[0.06600871; 0.44722461]	0.00832098	0.0259711	0.424797	FEM
NONHSAG077518.1	0.25707	[0.06610971; 0.44803029]	0.00832628	0.107862	0.320617	FEM
NONHSAG049718.2	0.257534	[0.06621698; 0.44885180]	0.0083304	0.308522	0.094016	FEM
NONHSAG002490.2	0.257215	[0.06609709; 0.44833207]	0.00834318	0.230861	0.170554	FEM
NONHSAG022352.2	-0.255464	[-0.44532550; -0.06560276]	0.00835841	0	0.852201	FEM
NONHSAG000487.2	-0.256822	[-0.44771237; -0.06593260]	0.00836487	0.080926	0.355148	FEM
NONHSAG112430.1	0.256371	[0.06579530; 0.44694765]	0.00837222	0	0.471333	FEM
NONHSAG098906.1	0.255893	[0.06567146; 0.44611380]	0.00837254	0	0.782873	FEM
NONHSAG067477.1	-0.257035	[-0.44811406; -0.06595524]	0.00837571	0.258084	0.141446	FEM
NONHSAG010516.2	0.257919	[0.06617991; 0.44965719]	0.00837644	0.464044	0.0123191	FEM
NONHSAG019115.3	-0.256522	[-0.44723729; -0.06580720]	0.00838136	0.109084	0.319051	FEM
NONHSAG071929.1	0.256838	[0.06583988; 0.44783563]	0.00839783	0.173555	0.237781	FEM
NONHSAG077256.1	0.256444	[0.06571155; 0.44717730]	0.00840724	0.0468041	0.398623	FEM
NONHSAG104909.1	0.257175	[0.06588081; 0.44846992]	0.0084134	0.233986	0.167105	FEM
NONHSAG005552.2	0.255738	[0.06550323; 0.44597216]	0.00841659	0.0105938	0.443857	FEM
NONHSAG021431.2	-0.255468	[-0.44551851; -0.06541692]	0.00842249	0	0.816358	FEM
NONHSAG035455.2	0.257584	[0.06594520; 0.44922196]	0.0084271	0.285122	0.114874	FEM
NONHSAG066017.1	0.256288	[0.06560289; 0.44697345]	0.00843076	0.092146	0.340766	FEM
NONHSAG011273.3	0.25627	[0.06559242; 0.44694710]	0.00843274	0	0.473619	FEM
NONHSAG071508.1	0.256057	[0.06550896; 0.44660420]	0.00844266	0	0.548773	FEM
NONHSAG044342.3	0.25787	[0.06596300; 0.44977615]	0.008446	0.357796	0.0573149	FEM
NONHSAG063176.1	0.257327	[0.06572536; 0.44892891]	0.00847987	0.418216	0.0263153	FEM
NONHSAG066734.1	0.256758	[0.06550175; 0.44801492]	0.00850682	0.236803	0.164018	FEM
NONHSAG095325.1	0.25607	[0.06530546; 0.44683367]	0.00851393	0.0873657	0.346896	FEM
NONHSAG106513.1	0.256971	[0.06552689; 0.44841457]	0.00851682	0.260268	0.139209	FEM
NONHSAG097156.1	0.254622	[0.06490720; 0.44433600]	0.00852401	0	0.967027	FEM
NONHSAG056283.1	0.255927	[0.06521281; 0.44664136]	0.00853341	0	0.469203	FEM
NONHSAG052990.2	0.255102	[0.06499008; 0.44521310]	0.00853771	0	0.702319	FEM
NONHSAG006438.3	0.256021	[0.06521345; 0.44682807]	0.00854145	0.0971377	0.334365	FEM
NONHSAG104993.1	0.255734	[0.06513479; 0.44633289]	0.00854339	0	0.460394	FEM
NONHSAG106521.1	0.255091	[0.06491974; 0.44526128]	0.00856119	0	0.745234	FEM
NONHSAG084068.1	0.255965	[0.06513089; 0.44679914]	0.00856515	0.101011	0.329398	FEM
NONHSAG016633.3	0.255614	[0.06493497; 0.44629246]	0.00860222	0	0.51634	FEM
NONHSAG110844.1	0.256274	[0.06508911; 0.44745972]	0.00860698	0.191091	0.216513	FEM
NONHSAG105358.1	0.458368	[0.11639233; 0.80034433]	0.00861184	0.53357	0.00261734	REM
NONHSAG105888.1	0.254763	[0.06468515; 0.44484014]	0.00861397	0	0.775983	FEM
NONHSAG093927.2	0.255216	[0.06472952; 0.44570246]	0.0086387	0	0.609717	FEM
NONHSAG075719.2	0.256177	[0.06496877; 0.44738574]	0.00864029	0.230093	0.171405	FEM
NONHSAG114639.1	0.505975	[0.12829186; 0.88365838]	0.0086452	0.608472	0.000215121	REM
NONHSAG092739.1	0.254893	[0.06462195; 0.44516314]	0.00864765	0	0.494031	FEM
NONHSAG065873.1	0.255085	[0.06465774; 0.44551162]	0.00865217	0.17782	0.232563	FEM
NONHSAG070275.1	0.255251	[0.06466365; 0.44583802]	0.00866486	0	0.536361	FEM
NONHSAG003335.2	0.25474	[0.06449511; 0.44498462]	0.0086786	0	0.641246	FEM
NONHSAG094294.1	0.253658	[0.06416031; 0.44315616]	0.00870013	0	0.982699	FEM
NONHSAG013923.3	0.255498	[0.06462385; 0.44637189]	0.00870076	0.228819	0.172823	FEM
NONHSAG067710.1	0.255964	[0.06471466; 0.44721288]	0.00871023	0.212974	0.19078	FEM
NONHSAG019031.2	0.256233	[0.06476426; 0.44770177]	0.00871671	0.289298	0.111	FEM
NONHSAG019083.3	0.256233	[0.06476426; 0.44770177]	0.00871671	0.289298	0.111	FEM
NONHSAG074915.1	0.253539	[0.06406455; 0.44301340]	0.00872336	0	0.990233	FEM
NONHSAG060319.1	0.254935	[0.06440127; 0.44546924]	0.00872903	0.110176	0.317652	FEM
NONHSAG105918.1	0.255629	[0.06456478; 0.44669411]	0.0087332	0.270687	0.128749	FEM
NONHSAG085030.1	0.254728	[0.06432607; 0.44513050]	0.00873712	0	0.594842	FEM
NONHSAG068971.1	0.256337	[0.06473231; 0.44794228]	0.00873715	0.27337	0.126115	FEM
NONHSAG018309.3	0.25503	[0.06439879; 0.44566049]	0.00873832	0	0.484025	FEM
NONHSAG023630.3	0.256171	[0.06467031; 0.44767159]	0.00874417	0.295017	0.105799	FEM
NONHSAG027701.2	-0.256821	[-0.44883046; -0.06481137]	0.00875224	0.381097	0.0435441	FEM
NONHSAG075711.1	0.253978	[0.06408176; 0.44387455]	0.00875657	0	0.907338	FEM
NONHSAG063017.1	0.255422	[0.06443887; 0.44640454]	0.00875908	0.230558	0.17089	FEM
NONHSAG000340.2	0.254863	[0.06426742; 0.44545946]	0.0087699	0	0.486738	FEM
NONHSAG031837.2	0.255957	[0.06453826; 0.44737524]	0.00877161	0.264009	0.135411	FEM
NONHSAG071677.1	0.254919	[0.06427164; 0.44556643]	0.00877337	0.0453031	0.400521	FEM
NONHSAG085690.1	0.254501	[0.06413710; 0.44486456]	0.00878368	0.0301263	0.419607	FEM
NONHSAG105567.1	0.256964	[0.06473092; 0.44919783]	0.00879317	0.441563	0.0182605	FEM
NONHSAG029500.2	-0.256353	[-0.44812905; -0.06457620]	0.00879339	0.435186	0.0202608	FEM
NONHSAG056689.1	0.254004	[0.06396339; 0.44404461]	0.00880093	0	0.683621	FEM
NONHSAG026112.2	0.254686	[0.06413270; 0.44523940]	0.00880179	0.0661018	0.374103	FEM
NONHSAG070381.1	0.255727	[0.06438146; 0.44707304]	0.00880654	0.298755	0.102468	FEM
NONHSAG046105.2	0.534058	[0.13444124; 0.93367420]	0.00880861	0.651602	2.73739e-05	REM
NONHSAG046612.2	0.534058	[0.13444124; 0.93367420]	0.00880861	0.651602	2.73739e-05	REM
NONHSAG040836.2	0.255965	[0.06442085; 0.44750899]	0.00881376	0.299189	0.102084	FEM
NONHSAG006184.2	0.257098	[0.06469502; 0.44950169]	0.00881766	0.445205	0.0171827	FEM
NONHSAG083042.1	0.253795	[0.06383944; 0.44375065]	0.00882634	0	0.865884	FEM
NONHSAG011104.3	0.255162	[0.06417235; 0.44615253]	0.00883026	0.219764	0.183009	FEM
NONHSAG011046.2	0.253452	[0.06372328; 0.44318130]	0.00883704	0	0.911495	FEM
NONHSAG001191.3	0.255056	[0.06410110; 0.44601093]	0.00884606	0.113578	0.313297	FEM
NONHSAG084443.1	0.255648	[0.06418129; 0.44711457]	0.0088704	0.34607	0.0651236	FEM
NONHSAG036059.2	0.25405	[0.06377250; 0.44432847]	0.00887317	0	0.703271	FEM
NONHSAG007921.2	0.255844	[0.06421879; 0.44746887]	0.00887455	0.359196	0.0564215	FEM
NONHSAG076350.2	0.254719	[0.06390045; 0.44553679]	0.00888735	0.0250255	0.425976	FEM
NONHSAG051400.2	0.255383	[0.06405464; 0.44671100]	0.00889178	0.355911	0.0585302	FEM
NONHSAG042754.2	0.254612	[0.06381947; 0.44540408]	0.00890671	0.0230891	0.428388	FEM
NONHSAG067878.1	0.255427	[0.06400904; 0.44684569]	0.00891201	0.293173	0.107463	FEM
NONHSAG103053.1	0.25528	[0.06397082; 0.44658831]	0.00891243	0.222636	0.179756	FEM
NONHSAG047524.2	0.253233	[0.06342978; 0.44303565]	0.00892255	0	0.915295	FEM
NONHSAG045695.2	0.254209	[0.06365954; 0.44475820]	0.00892784	0	0.579579	FEM
NONHSAG045885.2	0.254209	[0.06365954; 0.44475820]	0.00892784	0	0.579579	FEM
NONHSAG046068.2	0.254209	[0.06365954; 0.44475820]	0.00892784	0	0.579579	FEM
NONHSAG046222.2	0.254209	[0.06365954; 0.44475820]	0.00892784	0	0.579579	FEM
NONHSAG046403.2	0.254209	[0.06365954; 0.44475820]	0.00892784	0	0.579579	FEM
NONHSAG046586.2	0.254209	[0.06365954; 0.44475820]	0.00892784	0	0.579579	FEM
NONHSAG075480.1	0.254057	[0.06361799; 0.44449668]	0.00892913	0	0.516682	FEM
NONHSAG035315.2	0.254652	[0.06375266; 0.44555055]	0.00893419	0.196633	0.209903	FEM
NONHSAG104553.1	0.256232	[0.06414236; 0.44832152]	0.00893631	0.43259	0.0211169	FEM
NONHSAG053201.3	0.255576	[0.06397602; 0.44717647]	0.00893709	0.303258	0.0985245	FEM
NONHSAG085987.1	0.255271	[0.06389492; 0.44664699]	0.00893876	0.298751	0.10247	FEM
NONHSAG111268.1	0.254397	[0.06367304; 0.44512004]	0.00893984	0.051188	0.393073	FEM
NONHSAG066103.1	0.253442	[0.06340465; 0.44347864]	0.00895043	0	0.853724	FEM
NONHSAG077060.1	0.254256	[0.06356061; 0.44495154]	0.00896761	0.00645238	0.448946	FEM
NONHSAG041157.2	0.25576	[0.06392498; 0.44759457]	0.00897173	0.34382	0.0666888	FEM
NONHSAG016741.3	0.255911	[0.06393251; 0.44789002]	0.00898258	0.428651	0.0224637	FEM
NONHSAG058793.1	0.255534	[0.06383687; 0.44723170]	0.0089831	0.376732	0.0459472	FEM
NONHSAG034256.2	0.253711	[0.06336385; 0.44405883]	0.00898946	0	0.711233	FEM
NONHSAG032431.2	0.255559	[0.06381722; 0.44730073]	0.00899235	0.357214	0.0576886	FEM
NONHSAG089265.1	0.254097	[0.06343795; 0.44475613]	0.00899747	0.0793776	0.357131	FEM
NONHSAG051811.2	0.254881	[0.06362790; 0.44613326]	0.00899951	0.204229	0.200944	FEM
NONHSAG081661.1	0.256416	[0.06391946; 0.44891158]	0.00903229	0.490415	0.0073078	FEM
NONHSAG094269.2	0.254422	[0.06338772; 0.44545720]	0.00904489	0.237743	0.162993	FEM
NONHSAG056604.1	0.255102	[0.06354661; 0.44665665]	0.00904862	0.39091	0.0384358	FEM
NONHSAG098812.1	0.252965	[0.06299314; 0.44293735]	0.00905636	0	0.840838	FEM
NONHSAG099523.1	0.253548	[0.06312914; 0.44396594]	0.00905962	0	0.64861	FEM
NONHSAG061168.1	0.253389	[0.06307082; 0.44370771]	0.00906649	0	0.506209	FEM
NONHSAG037225.2	0.255695	[0.06363455; 0.44775606]	0.00907019	0.423442	0.0243345	FEM
NONHSAG011686.3	0.254603	[0.06331880; 0.44588697]	0.00908607	0.310901	0.0920142	FEM
NONHSAG101414.1	0.253095	[0.06292891; 0.44326183]	0.00909153	0	0.655771	FEM
NONHSAG065304.1	0.255039	[0.06337777; 0.44669968]	0.00910395	0.312361	0.0907968	FEM
NONHSAG036719.2	0.254746	[0.06326087; 0.44623040]	0.00911992	0.265775	0.133636	FEM
NONHSAG048182.2	0.253644	[0.06298634; 0.44430067]	0.00912023	0.0508935	0.393446	FEM
NONHSAG074919.1	0.2532	[0.06280966; 0.44359046]	0.00914454	0	0.576265	FEM
NONHSAG053587.2	0.254541	[0.06310709; 0.44597558]	0.00915738	0.227246	0.174577	FEM
NONHSAG093037.2	0.255215	[0.06325198; 0.44717870]	0.00916545	0.378384	0.0450283	FEM
NONHSAG062522.1	0.255086	[0.06320115; 0.44696999]	0.00917223	0.418678	0.0261357	FEM
NONHSAG075916.1	0.252824	[0.06263070; 0.44301657]	0.00917591	0	0.727819	FEM
NONHSAG101631.1	0.252928	[0.06262322; 0.44323182]	0.0091881	0	0.726485	FEM
NONHSAG107181.1	0.252903	[0.06261641; 0.44318894]	0.00918834	0	0.661938	FEM
NONHSAG111137.1	0.522355	[0.12931324; 0.91539685]	0.00919138	0.639332	5.23063e-05	REM
NONHSAG070121.1	0.255351	[0.06320038; 0.44750068]	0.00919638	0.445858	0.0169945	FEM
NONHSAG049557.2	0.253483	[0.06273784; 0.44422775]	0.00919647	0	0.482995	FEM
NONHSAG088705.1	0.252309	[0.06244396; 0.44217384]	0.0091977	0	0.893355	FEM
NONHSAG048718.2	0.253961	[0.06278924; 0.44513363]	0.00922103	0.199157	0.206913	FEM
NONHSAG069909.1	0.253756	[0.06273544; 0.44477702]	0.00922215	0.141427	0.277847	FEM
NONHSAG031996.2	-0.252823	[-0.44316628; -0.06248061]	0.00923107	0	0.635208	FEM
NONHSAG034767.3	0.255067	[0.06301438; 0.44711997]	0.00923864	0.386902	0.0404735	FEM
NONHSAG109654.1	0.465639	[0.11500275; 0.81627553]	0.00924533	0.549467	0.00167991	REM
NONHSAG064573.1	0.252031	[0.06223482; 0.44182678]	0.00924952	0	0.876426	FEM
NONHSAG079006.1	0.253193	[0.06245130; 0.44393468]	0.0092755	0.131743	0.290122	FEM
NONHSAG067157.1	0.254502	[0.06277382; 0.44622945]	0.0092756	0.352557	0.0607311	FEM
NONHSAG069030.2	0.253946	[0.06263191; 0.44526090]	0.00927742	0.206291	0.198532	FEM
NONHSAG017946.2	0.253046	[0.06239862; 0.44369316]	0.00928155	0	0.489561	FEM
NONHSAG071225.1	0.252916	[0.06235982; 0.44347266]	0.00928408	0.0749649	0.362779	FEM
NONHSAG076774.1	0.251875	[0.06210065; 0.44164957]	0.00928499	0	0.931831	FEM
NONHSAG048463.2	0.253935	[0.06260475; 0.44526535]	0.00928638	0.275202	0.12433	FEM
NONHSAG094410.1	0.253016	[0.06237715; 0.44365404]	0.00928672	0	0.546836	FEM
NONHSAG103326.1	0.252538	[0.06224425; 0.44283133]	0.00929232	0	0.619519	FEM
NONHSAG015051.2	0.25235	[0.06219363; 0.44250609]	0.00929391	0	0.76635	FEM
NONHSAG094288.1	-0.443239	[-0.77728469; -0.10919401]	0.00930359	0.510253	0.00469385	REM
NONHSAG102215.1	0.254384	[0.06259396; 0.44617411]	0.00933109	0.405395	0.0316296	FEM
NONHSAG029956.2	0.252091	[0.06199246; 0.44219025]	0.00934499	0	0.796699	FEM
NONHSAG094439.1	0.253378	[0.06230060; 0.44445553]	0.00934806	0.261127	0.138333	FEM
NONHSAG012695.3	0.253689	[0.06237707; 0.44500189]	0.00934809	0.233137	0.168039	FEM
NONHSAG008301.2	0.253135	[0.06221733; 0.44405291]	0.00935679	0.190479	0.217247	FEM
NONHSAG100919.1	0.251969	[0.06192131; 0.44201606]	0.00936026	0	0.808375	FEM
NONHSAG066927.1	0.254166	[0.06244531; 0.44588730]	0.0093662	0.304958	0.0970565	FEM
NONHSAG021250.2	0.252688	[0.06207540; 0.44330057]	0.00936869	0	0.551423	FEM
NONHSAG105583.1	0.254438	[0.06249666; 0.44637959]	0.0093719	0.37635	0.0461617	FEM
NONHSAG002014.2	0.251772	[0.06180972; 0.44173367]	0.00938385	0	0.804345	FEM
NONHSAG076508.1	0.252315	[0.06194250; 0.44268752]	0.00938407	0	0.608129	FEM
NONHSAG060708.2	0.252102	[0.06185481; 0.44234951]	0.00939731	0	0.682554	FEM
NONHSAG103544.1	0.253019	[0.06201976; 0.44401885]	0.00941968	0.268044	0.131368	FEM
NONHSAG106927.1	0.251811	[0.06171470; 0.44190658]	0.00942298	0	0.814451	FEM
NONHSAG073752.1	0.254152	[0.06225085; 0.44605347]	0.00943698	0.403924	0.0322816	FEM
NONHSAG073708.1	-0.251704	[-0.44175957; -0.06164762]	0.00943829	0	0.603995	FEM
NONHSAG053779.3	0.253551	[0.06209338; 0.44500844]	0.00944078	0.33845	0.0705118	FEM
NONHSAG007203.2	0.252299	[0.06176740; 0.44283160]	0.00944809	0	0.573931	FEM
NONHSAG083855.1	0.252379	[0.06175245; 0.44300482]	0.00946094	0	0.484384	FEM
NONHSAG020887.2	0.252676	[0.06182459; 0.44352656]	0.00946114	0.0326146	0.416491	FEM
NONHSAG050029.2	0.25217	[0.06167231; 0.44266756]	0.00947185	0	0.480789	FEM
NONHSAG083796.1	0.251519	[0.06143529; 0.44160243]	0.00950115	0	0.785396	FEM
NONHSAG104227.1	0.252846	[0.06175077; 0.44394154]	0.00950442	0.221124	0.181466	FEM
NONHSAG011432.2	0.250796	[0.06122809; 0.44036462]	0.00951277	0	0.965392	FEM
NONHSAG007295.3	0.252117	[0.06151495; 0.44271831]	0.00952612	0	0.482744	FEM
NONHSAG018661.3	0.251822	[0.06140326; 0.44224132]	0.00954117	0	0.642026	FEM
NONHSAG087850.1	0.252403	[0.06152258; 0.44328400]	0.00954959	0.164015	0.24955	FEM
NONHSAG109750.1	0.251631	[0.06132667; 0.44193462]	0.00955245	0	0.706953	FEM
NONHSAG027562.3	0.252233	[0.06146730; 0.44299828]	0.00955476	0.0274384	0.422966	FEM
NONHSAG010307.2	0.251546	[0.06129706; 0.44179436]	0.00955582	0	0.557388	FEM
NONHSAG026176.2	0.253702	[0.06181781; 0.44558551]	0.00955755	0.34292	0.0673211	FEM
NONHSAG085755.1	0.251911	[0.06136319; 0.44245839]	0.00956445	0	0.507004	FEM
NONHSAG007513.2	0.44697	[0.10884251; 0.78509775]	0.00957199	0.516072	0.00408497	REM
NONHSAG032404.2	0.253478	[0.06168685; 0.44526912]	0.00958629	0.37186	0.0487256	FEM
NONHSAG014109.2	-0.251852	[-0.44247505; -0.06122808]	0.00961014	0.152418	0.26401	FEM
NONHSAG047018.3	0.252747	[0.06141879; 0.44407491]	0.00962033	0.254339	0.145319	FEM
NONHSAG039361.2	0.252735	[0.06141340; 0.44405727]	0.00962131	0.255181	0.144444	FEM
NONHSAG027722.2	0.25223	[0.06128189; 0.44317847]	0.00962463	0.194935	0.211922	FEM
NONHSAG053763.3	0.251817	[0.06118027; 0.44245343]	0.00962508	0	0.510657	FEM
NONHSAG034303.3	0.252552	[0.06134678; 0.44375788]	0.00962969	0.268041	0.131371	FEM
NONHSAG056322.1	0.252467	[0.06126378; 0.44367111]	0.00965334	0.26567	0.133741	FEM
NONHSAG000104.3	0.250716	[0.06083217; 0.44060073]	0.0096559	0	0.829238	FEM
NONHSAG026528.2	0.251694	[0.06102617; 0.44236087]	0.0096723	0.182274	0.227143	FEM
NONHSAG074305.1	0.251285	[0.06090387; 0.44166532]	0.00968114	0.0992191	0.331695	FEM
NONHSAG107079.1	-0.251746	[-0.44248049; -0.06101242]	0.00968243	0.0411994	0.4057	FEM
NONHSAG071701.1	0.253272	[0.06137775; 0.44516589]	0.00968408	0.372805	0.0481789	FEM
NONHSAG049742.2	0.251802	[0.06101184; 0.44259172]	0.00968776	0.103379	0.326362	FEM
NONHSAG043483.2	0.252087	[0.06104614; 0.44312698]	0.00970098	0.104669	0.324708	FEM
NONHSAG035518.2	0.250578	[0.06064548; 0.44051112]	0.00971456	0	0.740718	FEM
NONHSAG000724.2	0.252643	[0.06110498; 0.44418034]	0.00972983	0.468038	0.0114329	FEM
NONHSAG098084.1	0.251516	[0.06078643; 0.44224516]	0.00974745	0.0744908	0.363386	FEM
NONHSAG075105.1	0.251526	[0.06078346; 0.44226893]	0.00974955	0.148009	0.269547	FEM
NONHSAG092789.1	0.250841	[0.06058569; 0.44109657]	0.00976193	0	0.593539	FEM
NONHSAG000117.3	-0.251849	[-0.44288836; -0.06081022]	0.0097692	0.277752	0.121866	FEM
NONHSAG018659.2	0.253329	[0.06115968; 0.44549745]	0.00977213	0.427117	0.0230041	FEM
NONHSAG087517.1	0.251365	[0.06065557; 0.44207479]	0.0097837	0.0927473	0.339995	FEM
NONHSAG079026.2	0.251362	[0.06064455; 0.44207908]	0.00978762	0.105282	0.323922	FEM
NONHSAG109376.1	0.252279	[0.06085082; 0.44370771]	0.00979339	0.295492	0.105373	FEM
NONHSAG104824.1	0.251661	[0.06068997; 0.44263294]	0.00979794	0.126948	0.296224	FEM
NONHSAG075080.1	0.25189	[0.06073707; 0.44304254]	0.009801	0.332654	0.0747741	FEM
NONHSAG058582.1	0.251748	[0.06069362; 0.44280272]	0.00980457	0.182942	0.226333	FEM
NONHSAG108152.1	0.250734	[0.06044014; 0.44102840]	0.00980805	0	0.662527	FEM
NONHSAG098698.1	0.250371	[0.06035070; 0.44039063]	0.00980875	0	0.839585	FEM
NONHSAG102971.1	0.252896	[0.06093687; 0.44485523]	0.00981738	0.419432	0.0258449	FEM
NONHSAG064552.1	0.252643	[0.06085007; 0.44443561]	0.00982726	0.372244	0.048503	FEM
NONHSAG023344.2	0.252099	[0.06069531; 0.44350275]	0.0098364	0.256247	0.14334	FEM
NONHSAG071579.1	0.251156	[0.06043764; 0.44187481]	0.00984824	0.0941046	0.338255	FEM
NONHSAG052678.2	0.253209	[0.06087434; 0.44554274]	0.00987015	0.462549	0.0126634	FEM
NONHSAG082510.1	0.251557	[0.06045921; 0.44265431]	0.0098771	0.16532	0.247932	FEM
NONHSAG012396.2	0.251571	[0.06045691; 0.44268581]	0.00987935	0.245759	0.154354	FEM
NONHSAG065338.1	0.250749	[0.06024143; 0.44125569]	0.00988622	0	0.515651	FEM
NONHSAG110901.1	0.252884	[0.06074223; 0.44502573]	0.00989092	0.433392	0.0208498	FEM
NONHSAG023913.2	0.250914	[0.06024972; 0.44157768]	0.00989839	0.108101	0.32031	FEM
NONHSAG109155.1	0.253503	[0.06086647; 0.44613975]	0.00990031	0.458139	0.0137198	FEM
NONHSAG107197.1	0.24951	[0.05986472; 0.43915586]	0.00991711	0	0.963709	FEM
NONHSAG106192.1	0.251034	[0.06019201; 0.44187682]	0.00993202	0.0277205	0.422614	FEM
NONHSAG029206.2	-0.249719	[-0.43956988; -0.05986784]	0.00993542	0	0.804811	FEM
NONHSAG018175.2	0.25116	[0.06019956; 0.44212094]	0.0099408	0.209667	0.194604	FEM
NONHSAG111241.1	0.250372	[0.05999388; 0.44074981]	0.00994731	0	0.710075	FEM
NONHSAG050812.2	0.250597	[0.05999579; 0.44119771]	0.00996756	0	0.524813	FEM
NONHSAG090621.1	0.250292	[0.05990576; 0.44067829]	0.00997423	0	0.460004	FEM
NONHSAG094046.1	0.447119	[0.10698457; 0.78725352]	0.00998089	0.520321	0.00368064	REM
NONHSAG025378.2	0.252262	[0.06035923; 0.44416575]	0.00998126	0.403695	0.0323837	FEM
NONHSAG035447.3	0.251121	[0.06008530; 0.44215580]	0.00998153	0.23235	0.168907	FEM
NONHSAG070805.1	0.250078	[0.05982119; 0.44033461]	0.00998726	0	0.724552	FEM
NONHSAG071952.1	0.251682	[0.06019484; 0.44316979]	0.0099912	0.410047	0.0296254	FEM
NONHSAG074546.1	0.251493	[0.06013734; 0.44284942]	0.00999599	0.24606	0.154034	FEM
NONHSAG109055.1	0.250593	[0.05992113; 0.44126392]	0.0099963	0.0519052	0.392163	FEM
NONHSAG028971.2	0.250163	[0.05978615; 0.44053959]	0.0100089	0	0.635811	FEM
NONHSAG102877.1	0.2525	[0.06033415; 0.44466626]	0.010013	0.4425	0.0179788	FEM
NONHSAG109258.1	0.250699	[0.05989314; 0.44150553]	0.0100172	0.0490005	0.395844	FEM
NONHSAG107759.1	0.251	[0.05996211; 0.44203689]	0.0100183	0.100985	0.329432	FEM
NONHSAG091298.2	0.249753	[0.05965856; 0.43984701]	0.0100205	0	0.527668	FEM
NONHSAG108412.1	0.249674	[0.05961374; 0.43973507]	0.0100308	0	0.851212	FEM
NONHSAG056892.1	0.250928	[0.05991004; 0.44194554]	0.0100319	0.249327	0.150569	FEM
NONHSAG102815.1	0.249828	[0.05964591; 0.44001015]	0.0100325	0	0.700615	FEM
NONHSAG081412.1	0.251851	[0.06011375; 0.44358829]	0.0100384	0.313563	0.0898004	FEM
NONHSAG113293.1	0.251619	[0.06004846; 0.44318958]	0.0100423	0.322632	0.0824757	FEM
NONHSAG045486.2	-0.25069	[-0.44155888; -0.05982163]	0.0100443	0.160827	0.253509	FEM
NONHSAG095927.1	0.250951	[0.05986919; 0.44203208]	0.01005	0.171246	0.240617	FEM
NONHSAG081089.1	0.251834	[0.06003301; 0.44363506]	0.0100684	0.330432	0.0764462	FEM
NONHSAG007445.2	0.4824	[0.11488917; 0.84991016]	0.0100901	0.590748	0.000431224	REM
NONHSAG103320.1	0.249568	[0.05942077; 0.43971514]	0.0100968	0	0.786554	FEM
NONHSAG057059.1	0.250047	[0.05952974; 0.44056519]	0.0100988	0	0.533915	FEM
NONHSAG089525.1	0.250302	[0.05958098; 0.44102383]	0.0101025	0	0.460477	FEM
NONHSAG101391.1	0.2517	[0.05989279; 0.44350794]	0.0101107	0.428987	0.0223468	FEM
NONHSAG012843.3	0.249888	[0.05942076; 0.44035618]	0.0101269	0	0.562809	FEM
NONHSAG048695.2	-0.251692	[-0.44356592; -0.05981838]	0.0101391	0.4346	0.0204519	FEM
NONHSAG099643.2	0.251482	[0.05970864; 0.44325483]	0.0101626	0.425003	0.0237629	FEM
NONHSAG102755.1	0.250791	[0.05953311; 0.44204820]	0.0101671	0.445309	0.0171528	FEM
NONHSAG023520.2	0.25095	[0.05956940; 0.44233088]	0.0101677	0.289766	0.11057	FEM
NONHSAG085524.1	0.250427	[0.05942188; 0.44143144]	0.0101769	0.154045	0.261973	FEM
NONHSAG076047.1	0.248782	[0.05902579; 0.43853876]	0.0101793	0	0.806758	FEM
NONHSAG088614.1	-0.251152	[-0.44272335; -0.05958153]	0.0101819	0.363828	0.0535273	FEM
NONHSAG034726.2	0.249099	[0.05905319; 0.43914383]	0.0101982	0	0.763686	FEM
NONHSAG025362.2	-0.438441	[-0.77294412; -0.10393881]	0.0101985	0.514549	0.00423809	REM
NONHSAG076528.1	0.249769	[0.05920695; 0.44033084]	0.0102003	0	0.488856	FEM
NONHSAG058498.2	0.249174	[0.05904328; 0.43930535]	0.0102093	0	0.82742	FEM
NONHSAG022068.2	0.251359	[0.05955223; 0.44316514]	0.0102127	0.363659	0.053631	FEM
NONHSAG021575.2	0.251971	[0.05965648; 0.44428606]	0.0102288	0.462457	0.0126849	FEM
NONHSAG038091.2	0.248704	[0.05885973; 0.43854784]	0.0102381	0	0.900316	FEM
NONHSAG073134.1	0.249886	[0.05891607; 0.44085638]	0.0103272	0.151202	0.265535	FEM
NONHSAG068082.1	0.250815	[0.05911682; 0.44251231]	0.0103344	0.385857	0.0410157	FEM
NONHSAG014806.2	0.249041	[0.05868346; 0.43939858]	0.0103405	0	0.497611	FEM
NONHSAG085970.1	0.251571	[0.05923732; 0.44390425]	0.0103573	0.487665	0.00774277	FEM
NONHSAG021764.3	-0.249413	[-0.44010253; -0.05872296]	0.0103598	0.124357	0.299525	FEM
NONHSAG028415.2	0.249285	[0.05863686; 0.43993401]	0.0103824	0.114673	0.311896	FEM
NONHSAG069331.1	0.251031	[0.05903358; 0.44302859]	0.0103879	0.450769	0.0156248	FEM
NONHSAG028109.2	-0.249875	[-0.44098902; -0.05876025]	0.0103885	0.264034	0.135387	FEM
NONHSAG111962.1	0.248086	[0.05829748; 0.43787394]	0.0104055	0	0.872285	FEM
NONHSAG044734.2	0.24857	[0.05839173; 0.43874769]	0.0104133	0	0.666975	FEM
NONHSAG107941.1	0.250262	[0.05878560; 0.44173800]	0.0104148	0.359183	0.0564301	FEM
NONHSAG051633.2	0.249138	[0.05851291; 0.43976236]	0.0104183	0.0419976	0.404693	FEM
NONHSAG113082.1	0.24871	[0.05839978; 0.43902065]	0.0104234	0	0.68609	FEM
NONHSAG090500.1	0.248902	[0.05842391; 0.43938054]	0.0104319	0.1115	0.315957	FEM
NONHSAG016312.2	0.249481	[0.05853201; 0.44043020]	0.0104431	0.204505	0.200621	FEM
NONHSAG000821.2	0.247809	[0.05812634; 0.43749219]	0.0104485	0	0.946873	FEM
NONHSAG070334.1	0.248733	[0.05830123; 0.43916456]	0.0104654	0	0.46149	FEM
NONHSAG013928.2	0.248308	[0.05817928; 0.43843719]	0.0104745	0	0.690263	FEM
NONHSAG086071.1	0.248846	[0.05827923; 0.43941195]	0.010485	0.125285	0.298343	FEM
NONHSAG031783.2	0.24819	[0.05811544; 0.43826425]	0.0104892	0	0.784204	FEM
NONHSAG025186.2	0.249699	[0.05846031; 0.44093811]	0.0104926	0.313243	0.0900653	FEM
NONHSAG045617.2	-0.248528	[-0.43887614; -0.05817896]	0.0104955	0	0.654088	FEM
NONHSAG046319.2	-0.248528	[-0.43887614; -0.05817896]	0.0104955	0	0.654088	FEM
NONHSAG046683.2	-0.248528	[-0.43887614; -0.05817896]	0.0104955	0	0.654088	FEM
NONHSAG005908.3	0.248848	[0.05823719; 0.43945915]	0.0105023	0.028836	0.42122	FEM
NONHSAG095669.1	0.24794	[0.05801244; 0.43786823]	0.0105073	0	0.818844	FEM
NONHSAG041758.2	0.247875	[0.05796703; 0.43778235]	0.0105195	0	0.882544	FEM
NONHSAG106744.1	0.248438	[0.05806312; 0.43881273]	0.010534	0	0.629303	FEM
NONHSAG025088.2	0.250067	[0.05842446; 0.44171031]	0.0105419	0.307036	0.0952771	FEM
NONHSAG060999.1	0.247441	[0.05780778; 0.43707469]	0.0105432	0	0.972241	FEM
NONHSAG006183.2	0.249833	[0.05835554; 0.44131077]	0.0105477	0.290683	0.109729	FEM
NONHSAG062216.1	0.248656	[0.05805546; 0.43925708]	0.0105579	0.0049517	0.450786	FEM
NONHSAG098011.1	0.249005	[0.05813419; 0.43987577]	0.010559	0.175403	0.235516	FEM
NONHSAG025850.2	-0.247767	[-0.43769452; -0.05783894]	0.0105615	0	0.665902	FEM
NONHSAG011144.3	0.249214	[0.05815019; 0.44027745]	0.0105723	0.282678	0.117171	FEM
NONHSAG024871.2	0.247978	[0.05783344; 0.43812320]	0.010584	0	0.739571	FEM
NONHSAG114747.1	0.248477	[0.05793171; 0.43902316]	0.0105914	0	0.517219	FEM
NONHSAG085795.1	0.248614	[0.05796149; 0.43926582]	0.0105922	0.0631531	0.377863	FEM
NONHSAG082748.1	0.250078	[0.05829861; 0.44185787]	0.0105939	0.331867	0.0753642	FEM
NONHSAG085136.1	0.247358	[0.05765563; 0.43706073]	0.0105976	0	0.879823	FEM
NONHSAG059686.1	0.247588	[0.05769720; 0.43747838]	0.0106025	0	0.719631	FEM
NONHSAG020716.3	0.249482	[0.05810827; 0.44085572]	0.0106148	0.335654	0.0725507	FEM
NONHSAG103421.1	0.247667	[0.05763744; 0.43769584]	0.0106345	0	0.790628	FEM
NONHSAG084906.1	0.246892	[0.05745340; 0.43633148]	0.0106361	0	0.99286	FEM
NONHSAG086910.1	0.249142	[0.05796829; 0.44031604]	0.0106396	0.233139	0.168037	FEM
NONHSAG068321.1	0.250088	[0.05818342; 0.44199219]	0.0106416	0.365265	0.0526478	FEM
NONHSAG053042.2	0.249717	[0.05809429; 0.44133961]	0.0106428	0.407456	0.0307307	FEM
NONHSAG027323.3	0.249617	[0.05806668; 0.44116695]	0.0106445	0.353163	0.0603295	FEM
NONHSAG013408.2	0.248941	[0.05790119; 0.43998163]	0.010648	0.143401	0.275353	FEM
NONHSAG094131.1	0.248683	[0.05781828; 0.43954725]	0.0106573	0.142628	0.276329	FEM
NONHSAG047309.2	0.248528	[0.05778161; 0.43927510]	0.0106576	0.177399	0.233077	FEM
NONHSAG092139.1	0.24996	[0.05807451; 0.44184644]	0.0106739	0.434387	0.0205216	FEM
NONHSAG048530.2	0.250038	[0.05807263; 0.44200245]	0.010682	0.435102	0.0202881	FEM
NONHSAG112762.1	0.248943	[0.05780425; 0.44008254]	0.0106878	0.171441	0.240378	FEM
NONHSAG096510.1	0.248531	[0.05768809; 0.43937445]	0.0106962	0.141827	0.277341	FEM
NONHSAG062715.2	0.248604	[0.05768369; 0.43952445]	0.010705	0.176238	0.234495	FEM
NONHSAG011736.2	0.24872	[0.05766409; 0.43977526]	0.0107241	0.23646	0.164393	FEM
NONHSAG108080.1	0.247531	[0.05738058; 0.43768201]	0.0107274	0	0.651496	FEM
NONHSAG093308.1	0.247085	[0.05727687; 0.43689374]	0.0107275	0	0.880308	FEM
NONHSAG076410.1	0.248763	[0.05764287; 0.43988376]	0.0107369	0.190609	0.21709	FEM
NONHSAG007751.2	0.248189	[0.05749472; 0.43888319]	0.0107432	0.0100234	0.444559	FEM
NONHSAG042364.2	0.248811	[0.05759823; 0.44002432]	0.0107599	0.177094	0.233449	FEM
NONHSAG018005.2	0.248014	[0.05737656; 0.43865061]	0.0107752	0.00512369	0.450575	FEM
NONHSAG041970.2	0.249244	[0.05764899; 0.44083904]	0.0107802	0.369629	0.0500313	FEM
NONHSAG014685.2	-0.249167	[-0.44071158; -0.05762322]	0.0107835	0.422855	0.0245517	FEM
NONHSAG058362.1	0.248931	[0.05755208; 0.44030916]	0.0107903	0.368811	0.0505155	FEM
NONHSAG095173.1	0.248279	[0.05738145; 0.43917579]	0.0107985	0.154126	0.261872	FEM
NONHSAG052453.2	0.248327	[0.05737584; 0.43927863]	0.0108055	0.28829	0.11193	FEM
NONHSAG049124.2	0.24761	[0.05719569; 0.43802355]	0.0108114	0	0.540978	FEM
NONHSAG033983.2	0.248329	[0.05735125; 0.43930722]	0.0108158	0.234448	0.166597	FEM
NONHSAG078517.1	0.247143	[0.05705358; 0.43723163]	0.0108256	0	0.694136	FEM
NONHSAG113209.1	0.249437	[0.05756022; 0.44131461]	0.0108352	0.424661	0.0238872	FEM
NONHSAG076170.1	0.249003	[0.05745540; 0.44055106]	0.0108371	0.322944	0.0822298	FEM
NONHSAG009665.2	0.249504	[0.05757048; 0.44143712]	0.0108373	0.458119	0.0137246	FEM
NONHSAG055409.2	0.247746	[0.05712822; 0.43836370]	0.0108525	0.0912013	0.341978	FEM
NONHSAG107919.1	0.248174	[0.05718937; 0.43915824]	0.0108681	0.190682	0.217003	FEM
NONHSAG036437.2	0.246995	[0.05688880; 0.43710117]	0.0108801	0	0.773513	FEM
NONHSAG114370.1	0.248778	[0.05727158; 0.44028388]	0.0108917	0.344995	0.0658688	FEM
NONHSAG061505.1	0.248925	[0.05727893; 0.44057070]	0.0109027	0.358978	0.0565605	FEM
NONHSAG052093.2	0.247191	[0.05687312; 0.43750905]	0.0109055	0	0.592159	FEM
NONHSAG076598.1	0.248599	[0.05718486; 0.44001404]	0.0109107	0.239986	0.160557	FEM
NONHSAG104234.1	0.249298	[0.05732521; 0.44127123]	0.0109191	0.381913	0.043104	FEM
NONHSAG108549.1	0.249381	[0.05730148; 0.44146138]	0.0109369	0.381238	0.0434677	FEM
NONHSAG074197.1	0.247499	[0.05684625; 0.43815185]	0.0109464	0.108606	0.319663	FEM
NONHSAG040153.2	0.247817	[0.05690106; 0.43873362]	0.010954	0.192368	0.214985	FEM
NONHSAG095568.1	0.247442	[0.05679898; 0.43808566]	0.0109607	0.0507078	0.393681	FEM
NONHSAG103510.1	0.247027	[0.05667765; 0.43737692]	0.0109716	0	0.533162	FEM
NONHSAG046163.2	-0.24616	[-0.43586983; -0.05645112]	0.0109833	0	0.949408	FEM
NONHSAG032649.3	0.248248	[0.05692941; 0.43956664]	0.0109835	0.255214	0.14441	FEM
NONHSAG102472.2	0.247366	[0.05670817; 0.43802361]	0.0109914	0.0393643	0.408012	FEM
NONHSAG109298.1	0.248166	[0.05686934; 0.43946241]	0.0110007	0.311723	0.0913274	FEM
NONHSAG079958.1	0.248862	[0.05701588; 0.44070817]	0.0110061	0.359452	0.0562593	FEM
NONHSAG078845.1	0.246888	[0.05653249; 0.43724301]	0.0110192	0	0.584354	FEM
NONHSAG051152.2	0.247194	[0.05657475; 0.43781253]	0.0110309	0	0.4938	FEM
NONHSAG076293.1	0.247593	[0.05665730; 0.43852834]	0.0110346	0.303139	0.0986279	FEM
NONHSAG105590.1	0.248045	[0.05675715; 0.43933193]	0.0110361	0.350181	0.0623188	FEM
NONHSAG036567.3	0.247483	[0.05662143; 0.43834520]	0.0110392	0.204729	0.200358	FEM
NONHSAG029111.2	0.246074	[0.05620089; 0.43594655]	0.0110807	0	0.922572	FEM
NONHSAG044934.2	0.246623	[0.05631082; 0.43693528]	0.0110872	0	0.516078	FEM
NONHSAG080160.1	0.246011	[0.05611045; 0.43591130]	0.0111129	0	0.856287	FEM
NONHSAG037102.2	0.247863	[0.05651286; 0.43921231]	0.0111213	0.243817	0.15643	FEM
NONHSAG095919.1	0.248403	[0.05663210; 0.44017414]	0.011123	0.452819	0.0150768	FEM
NONHSAG066839.1	0.24731	[0.05637507; 0.43824545]	0.0111264	0.201458	0.204199	FEM
NONHSAG103588.2	0.246756	[0.05623944; 0.43727249]	0.0111303	0	0.53251	FEM
NONHSAG056061.1	0.437603	[0.09970450; 0.77550130]	0.0111379	0.516675	0.00402565	REM
[truncated: 3,423 more rows]
