# Supplementary material for: Integrating the Ribonucleic Acid Sequencing Data From Various Studies for Exploring the Multiple Sclerosis-Related Long Noncoding Ribonucleic Acids and Their Functions
Source: Front Genet. 2019 Nov 12;10:1136. doi: 10.3389/fgene.2019.01136 (PMC6861379; doi:10.3389/fgene.2019.01136)
Supplement: Supplementary file 5 [file Table_5.xlsx]

## Sheet: Sheet1
Table S5 The results of gene set enrichment analysis
Module	Database	ID	Description	P value	Adjusted P value	Enriched genes	Co-expressed lncRNAs
MEyellow	GO	GO:0036464	cytoplasmic ribonucleoprotein granule	0.000355859	0.0392444	ENSG00000185650.8, ENSG00000099622.9, ENSG00000198900.5, ENSG00000144791.5, ENSG00000189266.7, ENSG00000162639.11	NONHSAG000483.2, NONHSAG000484.2, NONHSAG000487.2, NONHSAG000724.2, NONHSAG001789.2, NONHSAG002018.2, NONHSAG002603.2, NONHSAG002628.2, NONHSAG003178.2, NONHSAG003635.2, NONHSAG004003.2, NONHSAG004616.2, NONHSAG004674.2, NONHSAG005145.2, NONHSAG008937.2, NONHSAG010474.2, NONHSAG011720.2, NONHSAG013473.2, NONHSAG013770.2, NONHSAG014685.2, NONHSAG015512.2, NONHSAG016860.2, NONHSAG017395.2, NONHSAG0…
MEyellow	GO	GO:0035770	ribonucleoprotein granule	0.000472824	0.0392444	ENSG00000185650.8, ENSG00000099622.9, ENSG00000198900.5, ENSG00000144791.5, ENSG00000189266.7, ENSG00000162639.11
MEyellow	GO	GO:0005681	spliceosomal complex	0.000897411	0.0496567	ENSG00000161547.10, ENSG00000169249.8, ENSG00000116830.7, ENSG00000084072.12, ENSG00000033030.9, ENSG00000163510.9
MEyellow	KEGG	hsa04978	Mineral absorption	0.000337379	0.0398108	ENSG00000187193.8, ENSG00000125148.6, ENSG00000092439.9, ENSG00000225697.6
MEpink	GO	GO:0005925	focal adhesion	0.000544601	0.0367327	ENSG00000075624.9, ENSG00000112576.8, ENSG00000153071.10, ENSG00000148484.13, ENSG00000147394.14, ENSG00000013016.10, ENSG00000162614.14	NONHSAG000698.2, NONHSAG000922.2, NONHSAG001064.2, NONHSAG001700.2, NONHSAG001731.2, NONHSAG003799.2, NONHSAG007033.2, NONHSAG007652.2, NONHSAG009408.2, NONHSAG010146.2, NONHSAG014109.2, NONHSAG018143.2, NONHSAG020543.2, NONHSAG021764.3, NONHSAG022352.2, NONHSAG025269.2, NONHSAG029022.2, NONHSAG037364.2, NONHSAG042014.2, NONHSAG042655.2, NONHSAG042723.2, NONHSAG045089.2, NONHSAG048615.2, NONHSAG0…
MEpink	GO	GO:0005924	cell-substrate adherens junction	0.000570065	0.0367327	ENSG00000075624.9, ENSG00000112576.8, ENSG00000153071.10, ENSG00000148484.13, ENSG00000147394.14, ENSG00000013016.10, ENSG00000162614.14
MEpink	GO	GO:0030055	cell-substrate junction	0.000605484	0.0367327	ENSG00000075624.9, ENSG00000112576.8, ENSG00000153071.10, ENSG00000148484.13, ENSG00000147394.14, ENSG00000013016.10, ENSG00000162614.14
MEpink	GO	GO:0035591	signaling adaptor activity	0.000157122	0.0208581	ENSG00000131171.8, ENSG00000071051.9, ENSG00000100351.12, ENSG00000157978.7
MEpink	GO	GO:0030674	protein binding, bridging	0.000252825	0.0208581	ENSG00000153071.10, ENSG00000131171.8, ENSG00000071051.9, ENSG00000100351.12, ENSG00000157978.7
MEpink	GO	GO:0060090	binding, bridging	0.000409616	0.0225289	ENSG00000153071.10, ENSG00000131171.8, ENSG00000071051.9, ENSG00000100351.12, ENSG00000157978.7
MEpink	GO	GO:0005070	SH3/SH2 adaptor activity	0.000920299	0.0379623	ENSG00000131171.8, ENSG00000071051.9, ENSG00000100351.12
MEbrown	GO	GO:0007249	I-kappaB kinase/NF-kappaB signaling	3.035e-08	7.52983e-05	ENSG00000137752.18, ENSG00000003400.10, ENSG00000135218.13, ENSG00000088832.10, ENSG00000100292.12, ENSG00000168961.12, ENSG00000077150.13, ENSG00000104312.6, ENSG00000120889.8, ENSG00000142867.8, ENSG00000136560.9, ENSG00000112343.8, ENSG00000101916.11, ENSG00000129353.10	NONHSAG000301.2, NONHSAG000579.2, NONHSAG002600.2, NONHSAG002698.2, NONHSAG002943.2, NONHSAG002975.2, NONHSAG005251.2, NONHSAG005323.3, NONHSAG007491.2, NONHSAG008835.3, NONHSAG008978.2, NONHSAG010146.3, NONHSAG010307.2, NONHSAG010502.2, NONHSAG011873.3, NONHSAG013408.2, NONHSAG013409.2, NONHSAG014060.2, NONHSAG015442.2, NONHSAG015869.2, NONHSAG016355.2, NONHSAG016448.2, NONHSAG018709.2, NONHSAG0…
MEbrown	GO	GO:0043123	positive regulation of I-kappaB kinase/NF-kappaB signaling	2.53396e-07	0.000314338	ENSG00000137752.18, ENSG00000003400.10, ENSG00000135218.13, ENSG00000088832.10, ENSG00000100292.12, ENSG00000168961.12, ENSG00000104312.6, ENSG00000120889.8, ENSG00000142867.8, ENSG00000112343.8, ENSG00000129353.10
MEbrown	GO	GO:0043122	regulation of I-kappaB kinase/NF-kappaB signaling	4.92509e-07	0.000407305	ENSG00000137752.18, ENSG00000003400.10, ENSG00000135218.13, ENSG00000088832.10, ENSG00000100292.12, ENSG00000168961.12, ENSG00000104312.6, ENSG00000120889.8, ENSG00000142867.8, ENSG00000136560.9, ENSG00000112343.8, ENSG00000129353.10
MEbrown	GO	GO:0001819	positive regulation of cytokine production	2.89855e-06	0.00179782	ENSG00000135046.9, ENSG00000137752.18, ENSG00000135218.13, ENSG00000116815.11, ENSG00000019991.11, ENSG00000100292.12, ENSG00000164136.12, ENSG00000168961.12, ENSG00000077150.13, ENSG00000104312.6, ENSG00000142867.8, ENSG00000149476.10, ENSG00000101916.11, ENSG00000164430.11
MEbrown	GO	GO:0032677	regulation of interleukin-8 production	7.39834e-06	0.00367106	ENSG00000135046.9, ENSG00000137486.12, ENSG00000116815.11, ENSG00000168961.12, ENSG00000142867.8, ENSG00000101916.11
MEbrown	GO	GO:0002697	regulation of immune effector process	1.04028e-05	0.00427037	ENSG00000135046.9, ENSG00000135218.13, ENSG00000100292.12, ENSG00000164136.12, ENSG00000131981.11, ENSG00000168961.12, ENSG00000204516.5, ENSG00000104312.6, ENSG00000142867.8, ENSG00000112343.8, ENSG00000149476.10, ENSG00000164430.11
MEbrown	GO	GO:0032637	interleukin-8 production	1.33006e-05	0.00427037	ENSG00000135046.9, ENSG00000137486.12, ENSG00000116815.11, ENSG00000168961.12, ENSG00000142867.8, ENSG00000101916.11
MEbrown	GO	GO:0002698	negative regulation of immune effector process	1.37698e-05	0.00427037	ENSG00000135046.9, ENSG00000100292.12, ENSG00000131981.11, ENSG00000168961.12, ENSG00000204516.5, ENSG00000112343.8, ENSG00000149476.10
MEbrown	GO	GO:0002218	activation of innate immune response	3.86105e-05	0.0106436	ENSG00000135218.13, ENSG00000143387.8, ENSG00000072062.9, ENSG00000104312.6, ENSG00000142867.8, ENSG00000136560.9, ENSG00000149476.10, ENSG00000090659.13, ENSG00000101916.11, ENSG00000164430.11
MEbrown	GO	GO:0043900	regulation of multi-organism process	4.91984e-05	0.0122061	ENSG00000135218.13, ENSG00000001036.9, ENSG00000164136.12, ENSG00000168961.12, ENSG00000204516.5, ENSG00000108518.7, ENSG00000234127.4, ENSG00000104312.6, ENSG00000112343.8, ENSG00000183134.4, ENSG00000149476.10, ENSG00000164430.11
MEbrown	GO	GO:0045785	positive regulation of cell adhesion	6.06619e-05	0.0123645	ENSG00000142208.11, ENSG00000135046.9, ENSG00000135218.13, ENSG00000177885.9, ENSG00000164136.12, ENSG00000168961.12, ENSG00000124782.15, ENSG00000104312.6, ENSG00000142867.8, ENSG00000124126.9, ENSG00000147459.13, ENSG00000179820.11
MEbrown	GO	GO:0042110	T cell activation	6.8173e-05	0.0123645	ENSG00000142208.11, ENSG00000135046.9, ENSG00000088832.10, ENSG00000177885.9, ENSG00000164136.12, ENSG00000131981.11, ENSG00000168961.12, ENSG00000204516.5, ENSG00000104312.6, ENSG00000142867.8, ENSG00000156127.6, ENSG00000090659.13, ENSG00000124126.9
MEbrown	GO	GO:0070489	T cell aggregation	6.8173e-05	0.0123645	ENSG00000142208.11, ENSG00000135046.9, ENSG00000088832.10, ENSG00000177885.9, ENSG00000164136.12, ENSG00000131981.11, ENSG00000168961.12, ENSG00000204516.5, ENSG00000104312.6, ENSG00000142867.8, ENSG00000156127.6, ENSG00000090659.13, ENSG00000124126.9
MEbrown	GO	GO:0071593	lymphocyte aggregation	6.97714e-05	0.0123645	ENSG00000142208.11, ENSG00000135046.9, ENSG00000088832.10, ENSG00000177885.9, ENSG00000164136.12, ENSG00000131981.11, ENSG00000168961.12, ENSG00000204516.5, ENSG00000104312.6, ENSG00000142867.8, ENSG00000156127.6, ENSG00000090659.13, ENSG00000124126.9
MEbrown	GO	GO:0070486	leukocyte aggregation	8.19007e-05	0.0135464	ENSG00000142208.11, ENSG00000135046.9, ENSG00000088832.10, ENSG00000177885.9, ENSG00000164136.12, ENSG00000131981.11, ENSG00000168961.12, ENSG00000204516.5, ENSG00000104312.6, ENSG00000142867.8, ENSG00000156127.6, ENSG00000090659.13, ENSG00000124126.9
MEbrown	GO	GO:0043903	regulation of symbiosis, encompassing mutualism through parasitism	9.51142e-05	0.0147486	ENSG00000135218.13, ENSG00000001036.9, ENSG00000164136.12, ENSG00000168961.12, ENSG00000204516.5, ENSG00000108518.7, ENSG00000234127.4, ENSG00000112343.8, ENSG00000149476.10, ENSG00000164430.11
MEbrown	GO	GO:1900026	positive regulation of substrate adhesion-dependent cell spreading	0.000134981	0.0196994	ENSG00000124782.15, ENSG00000124126.9, ENSG00000147459.13, ENSG00000179820.11
MEbrown	GO	GO:0045089	positive regulation of innate immune response	0.000143142	0.0197297	ENSG00000135218.13, ENSG00000143387.8, ENSG00000072062.9, ENSG00000104312.6, ENSG00000142867.8, ENSG00000136560.9, ENSG00000149476.10, ENSG00000090659.13, ENSG00000101916.11, ENSG00000164430.11
MEbrown	GO	GO:0045088	regulation of innate immune response	0.000159601	0.0200347	ENSG00000135218.13, ENSG00000143387.8, ENSG00000168961.12, ENSG00000072062.9, ENSG00000104312.6, ENSG00000142867.8, ENSG00000136560.9, ENSG00000149476.10, ENSG00000090659.13, ENSG00000101916.11, ENSG00000164430.11
MEbrown	GO	GO:0007159	leukocyte cell-cell adhesion	0.000163606	0.0200347	ENSG00000142208.11, ENSG00000135046.9, ENSG00000088832.10, ENSG00000177885.9, ENSG00000164136.12, ENSG00000131981.11, ENSG00000168961.12, ENSG00000204516.5, ENSG00000104312.6, ENSG00000142867.8, ENSG00000156127.6, ENSG00000090659.13, ENSG00000124126.9
MEbrown	GO	GO:0002758	innate immune response-activating signal transduction	0.00016958	0.0200347	ENSG00000135218.13, ENSG00000143387.8, ENSG00000072062.9, ENSG00000104312.6, ENSG00000142867.8, ENSG00000136560.9, ENSG00000149476.10, ENSG00000090659.13, ENSG00000101916.11
MEbrown	GO	GO:0030212	hyaluronan metabolic process	0.000215513	0.024304	ENSG00000142208.11, ENSG00000019991.11, ENSG00000164136.12, ENSG00000055957.6
MEbrown	GO	GO:0002250	adaptive immune response	0.000252001	0.0266561	ENSG00000135046.9, ENSG00000204516.5, ENSG00000077150.13, ENSG00000104312.6, ENSG00000142867.8, ENSG00000156127.6, ENSG00000136279.14, ENSG00000090659.13, ENSG00000101916.11, ENSG00000244482.5, ENSG00000175857.4
MEbrown	GO	GO:0002285	lymphocyte activation involved in immune response	0.00026189	0.0266561	ENSG00000135046.9, ENSG00000131981.11, ENSG00000168961.12, ENSG00000134250.13, ENSG00000104312.6, ENSG00000156127.6, ENSG00000175857.4
MEbrown	GO	GO:0032635	interleukin-6 production	0.000276354	0.0266561	ENSG00000137486.12, ENSG00000135218.13, ENSG00000019991.11, ENSG00000168961.12, ENSG00000104312.6, ENSG00000142867.8
MEbrown	GO	GO:0071260	cellular response to mechanical stimulus	0.000284008	0.0266561	ENSG00000142208.11, ENSG00000137752.18, ENSG00000120889.8, ENSG00000142867.8, ENSG00000101916.11
MEbrown	GO	GO:0002221	pattern recognition receptor signaling pathway	0.00030714	0.0266561	ENSG00000135218.13, ENSG00000143387.8, ENSG00000104312.6, ENSG00000142867.8, ENSG00000136560.9, ENSG00000149476.10, ENSG00000101916.11
MEbrown	GO	GO:0052547	regulation of peptidase activity	0.000369673	0.0266561	ENSG00000142208.11, ENSG00000137486.12, ENSG00000137752.18, ENSG00000019991.11, ENSG00000055957.6, ENSG00000168961.12, ENSG00000242550.1, ENSG00000102032.8, ENSG00000120889.8, ENSG00000142867.8, ENSG00000136560.9
MEbrown	GO	GO:0032757	positive regulation of interleukin-8 production	0.000394082	0.0266561	ENSG00000116815.11, ENSG00000168961.12, ENSG00000142867.8, ENSG00000101916.11
MEbrown	GO	GO:0002224	toll-like receptor signaling pathway	0.000406031	0.0266561	ENSG00000135218.13, ENSG00000143387.8, ENSG00000104312.6, ENSG00000142867.8, ENSG00000136560.9, ENSG00000101916.11
MEbrown	GO	GO:0030260	entry into host cell	0.000406031	0.0266561	ENSG00000166825.9, ENSG00000001036.9, ENSG00000168961.12, ENSG00000234127.4, ENSG00000112343.8, ENSG00000090659.13
MEbrown	GO	GO:0044409	entry into host	0.000406031	0.0266561	ENSG00000166825.9, ENSG00000001036.9, ENSG00000168961.12, ENSG00000234127.4, ENSG00000112343.8, ENSG00000090659.13
MEbrown	GO	GO:0051806	entry into cell of other organism involved in symbiotic interaction	0.000406031	0.0266561	ENSG00000166825.9, ENSG00000001036.9, ENSG00000168961.12, ENSG00000234127.4, ENSG00000112343.8, ENSG00000090659.13
MEbrown	GO	GO:0051828	entry into other organism involved in symbiotic interaction	0.000406031	0.0266561	ENSG00000166825.9, ENSG00000001036.9, ENSG00000168961.12, ENSG00000234127.4, ENSG00000112343.8, ENSG00000090659.13
MEbrown	GO	GO:0002366	leukocyte activation involved in immune response	0.00041165	0.0266561	ENSG00000135046.9, ENSG00000100292.12, ENSG00000131981.11, ENSG00000168961.12, ENSG00000134250.13, ENSG00000104312.6, ENSG00000156127.6, ENSG00000175857.4
MEbrown	GO	GO:0050687	negative regulation of defense response to virus	0.000413385	0.0266561	ENSG00000204516.5, ENSG00000112343.8, ENSG00000149476.10
MEbrown	GO	GO:2000482	regulation of interleukin-8 secretion	0.000413385	0.0266561	ENSG00000135046.9, ENSG00000116815.11, ENSG00000168961.12
MEbrown	GO	GO:0001776	leukocyte homeostasis	0.000416686	0.0266561	ENSG00000142208.11, ENSG00000135046.9, ENSG00000168961.12, ENSG00000142867.8, ENSG00000175857.4
MEbrown	GO	GO:0002757	immune response-activating signal transduction	0.000419019	0.0266561	ENSG00000135218.13, ENSG00000143387.8, ENSG00000177885.9, ENSG00000131981.11, ENSG00000204516.5, ENSG00000072062.9, ENSG00000104312.6, ENSG00000142867.8, ENSG00000136560.9, ENSG00000149476.10, ENSG00000090659.13, ENSG00000101916.11
MEbrown	GO	GO:0002263	cell activation involved in immune response	0.000437926	0.0271623	ENSG00000135046.9, ENSG00000100292.12, ENSG00000131981.11, ENSG00000168961.12, ENSG00000134250.13, ENSG00000104312.6, ENSG00000156127.6, ENSG00000175857.4
MEbrown	GO	GO:0031349	positive regulation of defense response	0.00045837	0.027737	ENSG00000135218.13, ENSG00000143387.8, ENSG00000164136.12, ENSG00000072062.9, ENSG00000104312.6, ENSG00000142867.8, ENSG00000136560.9, ENSG00000149476.10, ENSG00000090659.13, ENSG00000101916.11, ENSG00000164430.11
MEbrown	GO	GO:0070374	positive regulation of ERK1 and ERK2 cascade	0.000535818	0.0316515	ENSG00000137486.12, ENSG00000135218.13, ENSG00000163823.3, ENSG00000168961.12, ENSG00000104312.6, ENSG00000122694.11, ENSG00000161929.10
MEbrown	GO	GO:1900024	regulation of substrate adhesion-dependent cell spreading	0.000560032	0.0323125	ENSG00000124782.15, ENSG00000124126.9, ENSG00000147459.13, ENSG00000179820.11
MEbrown	GO	GO:0051607	defense response to virus	0.000590568	0.0325674	ENSG00000143669.9, ENSG00000164136.12, ENSG00000204516.5, ENSG00000126581.8, ENSG00000112343.8, ENSG00000149476.10, ENSG00000101916.11, ENSG00000164430.11
MEbrown	GO	GO:0050688	regulation of defense response to virus	0.000591515	0.0325674	ENSG00000164136.12, ENSG00000204516.5, ENSG00000112343.8, ENSG00000149476.10, ENSG00000164430.11
MEbrown	GO	GO:0070231	T cell apoptotic process	0.000608229	0.0325674	ENSG00000142208.11, ENSG00000131981.11, ENSG00000168961.12, ENSG00000142867.8
MEbrown	GO	GO:0051091	positive regulation of sequence-specific DNA binding transcription factor activity	0.000625723	0.0325674	ENSG00000142208.11, ENSG00000173801.12, ENSG00000168961.12, ENSG00000077150.13, ENSG00000234127.4, ENSG00000104312.6, ENSG00000142867.8, ENSG00000112343.8
MEbrown	GO	GO:1902107	positive regulation of leukocyte differentiation	0.000630083	0.0325674	ENSG00000135046.9, ENSG00000163823.3, ENSG00000164136.12, ENSG00000168961.12, ENSG00000104312.6, ENSG00000088992.13
MEbrown	GO	GO:0008625	extrinsic apoptotic signaling pathway via death domain receptors	0.000660503	0.0331272	ENSG00000003400.10, ENSG00000019991.11, ENSG00000100292.12, ENSG00000131981.11, ENSG00000120889.8
MEbrown	GO	GO:0050863	regulation of T cell activation	0.000680379	0.0331272	ENSG00000142208.11, ENSG00000135046.9, ENSG00000177885.9, ENSG00000164136.12, ENSG00000131981.11, ENSG00000168961.12, ENSG00000104312.6, ENSG00000142867.8, ENSG00000090659.13
MEbrown	GO	GO:0030278	regulation of ossification	0.000680971	0.0331272	ENSG00000213719.4, ENSG00000163823.3, ENSG00000019991.11, ENSG00000072062.9, ENSG00000101265.11, ENSG00000164190.12, ENSG00000183688.4
MEbrown	GO	GO:0002294	CD4-positive, alpha-beta T cell differentiation involved in immune response	0.000713331	0.0331602	ENSG00000135046.9, ENSG00000168961.12, ENSG00000104312.6, ENSG00000156127.6
MEbrown	GO	GO:0002831	regulation of response to biotic stimulus	0.000742657	0.0331602	ENSG00000164136.12, ENSG00000204516.5, ENSG00000104312.6, ENSG00000112343.8, ENSG00000149476.10, ENSG00000164430.11
MEbrown	GO	GO:0061082	myeloid leukocyte cytokine production	0.000761491	0.0331602	ENSG00000135218.13, ENSG00000100292.12, ENSG00000142867.8
MEbrown	GO	GO:0072606	interleukin-8 secretion	0.000761491	0.0331602	ENSG00000135046.9, ENSG00000116815.11, ENSG00000168961.12
MEbrown	GO	GO:0002287	alpha-beta T cell activation involved in immune response	0.000770424	0.0331602	ENSG00000135046.9, ENSG00000168961.12, ENSG00000104312.6, ENSG00000156127.6
MEbrown	GO	GO:0002293	alpha-beta T cell differentiation involved in immune response	0.000770424	0.0331602	ENSG00000135046.9, ENSG00000168961.12, ENSG00000104312.6, ENSG00000156127.6
MEbrown	GO	GO:0002764	immune response-regulating signaling pathway	0.000775207	0.0331602	ENSG00000135218.13, ENSG00000143387.8, ENSG00000177885.9, ENSG00000131981.11, ENSG00000204516.5, ENSG00000072062.9, ENSG00000104312.6, ENSG00000142867.8, ENSG00000136560.9, ENSG00000149476.10, ENSG00000090659.13, ENSG00000101916.11
MEbrown	GO	GO:0002460	adaptive immune response based on somatic recombination of immune receptors built from immunoglobulin superfamily domains	0.000827781	0.0347735	ENSG00000135046.9, ENSG00000204516.5, ENSG00000077150.13, ENSG00000104312.6, ENSG00000142867.8, ENSG00000156127.6, ENSG00000101916.11, ENSG00000175857.4
MEbrown	GO	GO:0001503	ossification	0.000850887	0.0347735	ENSG00000142208.11, ENSG00000213719.4, ENSG00000163823.3, ENSG00000143387.8, ENSG00000019991.11, ENSG00000072062.9, ENSG00000101265.11, ENSG00000164190.12, ENSG00000134996.11, ENSG00000183688.4
MEbrown	GO	GO:0002286	T cell activation involved in immune response	0.000859269	0.0347735	ENSG00000135046.9, ENSG00000131981.11, ENSG00000168961.12, ENSG00000104312.6, ENSG00000156127.6
MEbrown	GO	GO:0051090	regulation of sequence-specific DNA binding transcription factor activity	0.000868987	0.0347735	ENSG00000142208.11, ENSG00000137486.12, ENSG00000100292.12, ENSG00000173801.12, ENSG00000168961.12, ENSG00000077150.13, ENSG00000234127.4, ENSG00000104312.6, ENSG00000142867.8, ENSG00000112343.8
MEbrown	GO	GO:0052548	regulation of endopeptidase activity	0.000887404	0.0349468	ENSG00000142208.11, ENSG00000137486.12, ENSG00000137752.18, ENSG00000019991.11, ENSG00000055957.6, ENSG00000168961.12, ENSG00000242550.1, ENSG00000102032.8, ENSG00000120889.8, ENSG00000142867.8
MEbrown	GO	GO:1903037	regulation of leukocyte cell-cell adhesion	0.00095076	0.0368568	ENSG00000142208.11, ENSG00000135046.9, ENSG00000177885.9, ENSG00000164136.12, ENSG00000131981.11, ENSG00000168961.12, ENSG00000104312.6, ENSG00000142867.8, ENSG00000090659.13
MEbrown	GO	GO:0009615	response to virus	0.000973003	0.0371388	ENSG00000143669.9, ENSG00000164136.12, ENSG00000168961.12, ENSG00000204516.5, ENSG00000126581.8, ENSG00000112343.8, ENSG00000149476.10, ENSG00000101916.11, ENSG00000164430.11
MEbrown	GO	GO:0046633	alpha-beta T cell proliferation	0.000988782	0.0371692	ENSG00000164136.12, ENSG00000168961.12, ENSG00000104312.6
MEbrown	GO	GO:0042129	regulation of T cell proliferation	0.00109242	0.0397359	ENSG00000135046.9, ENSG00000164136.12, ENSG00000131981.11, ENSG00000168961.12, ENSG00000104312.6, ENSG00000090659.13
MEbrown	GO	GO:0043281	regulation of cysteine-type endopeptidase activity involved in apoptotic process	0.00109688	0.0397359	ENSG00000142208.11, ENSG00000137486.12, ENSG00000137752.18, ENSG00000019991.11, ENSG00000168961.12, ENSG00000120889.8, ENSG00000142867.8
MEbrown	GO	GO:1902041	regulation of extrinsic apoptotic signaling pathway via death domain receptors	0.00110511	0.0397359	ENSG00000019991.11, ENSG00000100292.12, ENSG00000131981.11, ENSG00000120889.8
MEbrown	GO	GO:0022407	regulation of cell-cell adhesion	0.00113459	0.0402131	ENSG00000142208.11, ENSG00000135046.9, ENSG00000177885.9, ENSG00000164136.12, ENSG00000131981.11, ENSG00000168961.12, ENSG00000104312.6, ENSG00000142867.8, ENSG00000090659.13, ENSG00000179820.11
MEbrown	GO	GO:0002292	T cell differentiation involved in immune response	0.00118255	0.0411981	ENSG00000135046.9, ENSG00000168961.12, ENSG00000104312.6, ENSG00000156127.6
MEbrown	GO	GO:0050792	regulation of viral process	0.00119559	0.0411981	ENSG00000164136.12, ENSG00000168961.12, ENSG00000204516.5, ENSG00000108518.7, ENSG00000234127.4, ENSG00000112343.8, ENSG00000149476.10, ENSG00000164430.11
MEbrown	GO	GO:0043372	positive regulation of CD4-positive, alpha-beta T cell differentiation	0.00125491	0.0418691	ENSG00000135046.9, ENSG00000168961.12, ENSG00000104312.6
MEbrown	GO	GO:0071496	cellular response to external stimulus	0.00125738	0.0418691	ENSG00000142208.11, ENSG00000137752.18, ENSG00000100292.12, ENSG00000164136.12, ENSG00000126581.8, ENSG00000120889.8, ENSG00000142867.8, ENSG00000101916.11
MEbrown	GO	GO:0071887	leukocyte apoptotic process	0.00126569	0.0418691	ENSG00000142208.11, ENSG00000135046.9, ENSG00000131981.11, ENSG00000168961.12, ENSG00000142867.8
MEbrown	GO	GO:0002521	leukocyte differentiation	0.00139945	0.0441259	ENSG00000135046.9, ENSG00000003400.10, ENSG00000163823.3, ENSG00000164136.12, ENSG00000168961.12, ENSG00000134250.13, ENSG00000104312.6, ENSG00000101265.11, ENSG00000156127.6, ENSG00000088992.13, ENSG00000124126.9
MEbrown	GO	GO:0046596	regulation of viral entry into host cell	0.00140327	0.0441259	ENSG00000168961.12, ENSG00000234127.4, ENSG00000112343.8
MEbrown	GO	GO:0030335	positive regulation of cell migration	0.0014082	0.0441259	ENSG00000142208.11, ENSG00000163823.3, ENSG00000019991.11, ENSG00000131981.11, ENSG00000168961.12, ENSG00000108518.7, ENSG00000124782.15, ENSG00000147459.13, ENSG00000179820.11, ENSG00000122694.11
MEbrown	GO	GO:0010506	regulation of autophagy	0.00149396	0.0441259	ENSG00000142208.11, ENSG00000126247.6, ENSG00000137752.18, ENSG00000143387.8, ENSG00000019991.11, ENSG00000100292.12, ENSG00000126581.8, ENSG00000104312.6
MEbrown	GO	GO:0010952	positive regulation of peptidase activity	0.00150449	0.0441259	ENSG00000137486.12, ENSG00000137752.18, ENSG00000168961.12, ENSG00000120889.8, ENSG00000142867.8, ENSG00000136560.9
MEbrown	GO	GO:0050870	positive regulation of T cell activation	0.00151231	0.0441259	ENSG00000142208.11, ENSG00000135046.9, ENSG00000177885.9, ENSG00000164136.12, ENSG00000168961.12, ENSG00000104312.6, ENSG00000142867.8
MEbrown	GO	GO:2001237	negative regulation of extrinsic apoptotic signaling pathway	0.00151524	0.0441259	ENSG00000142208.11, ENSG00000019991.11, ENSG00000100292.12, ENSG00000131981.11, ENSG00000120889.8
MEbrown	GO	GO:0002260	lymphocyte homeostasis	0.00153051	0.0441259	ENSG00000142208.11, ENSG00000168961.12, ENSG00000142867.8, ENSG00000175857.4
MEbrown	GO	GO:0043367	CD4-positive, alpha-beta T cell differentiation	0.00153051	0.0441259	ENSG00000135046.9, ENSG00000168961.12, ENSG00000104312.6, ENSG00000156127.6
MEbrown	GO	GO:0043901	negative regulation of multi-organism process	0.00155669	0.0441259	ENSG00000135218.13, ENSG00000204516.5, ENSG00000234127.4, ENSG00000112343.8, ENSG00000183134.4, ENSG00000149476.10
MEbrown	GO	GO:0045920	negative regulation of exocytosis	0.0015622	0.0441259	ENSG00000135046.9, ENSG00000100292.12, ENSG00000168961.12
MEbrown	GO	GO:0050691	regulation of defense response to virus by host	0.0015622	0.0441259	ENSG00000164136.12, ENSG00000204516.5, ENSG00000164430.11
MEbrown	GO	GO:0010811	positive regulation of cell-substrate adhesion	0.00158291	0.0441259	ENSG00000135218.13, ENSG00000124782.15, ENSG00000124126.9, ENSG00000147459.13, ENSG00000179820.11
MEbrown	GO	GO:0032675	regulation of interleukin-6 production	0.00158291	0.0441259	ENSG00000137486.12, ENSG00000135218.13, ENSG00000019991.11, ENSG00000168961.12, ENSG00000104312.6
MEbrown	GO	GO:0010634	positive regulation of epithelial cell migration	0.00165278	0.0455615	ENSG00000142208.11, ENSG00000108518.7, ENSG00000124782.15, ENSG00000147459.13, ENSG00000122694.11
MEbrown	GO	GO:2000516	positive regulation of CD4-positive, alpha-beta T cell activation	0.00173197	0.04722	ENSG00000135046.9, ENSG00000168961.12, ENSG00000104312.6
MEbrown	GO	GO:0002699	positive regulation of immune effector process	0.00177945	0.0474709	ENSG00000135046.9, ENSG00000135218.13, ENSG00000100292.12, ENSG00000168961.12, ENSG00000104312.6, ENSG00000142867.8
MEbrown	GO	GO:2001236	regulation of extrinsic apoptotic signaling pathway	0.00177945	0.0474709	ENSG00000142208.11, ENSG00000019991.11, ENSG00000100292.12, ENSG00000131981.11, ENSG00000120889.8, ENSG00000142867.8
MEbrown	GO	GO:2000147	positive regulation of cell motility	0.00179857	0.0474709	ENSG00000142208.11, ENSG00000163823.3, ENSG00000019991.11, ENSG00000131981.11, ENSG00000168961.12, ENSG00000108518.7, ENSG00000124782.15, ENSG00000147459.13, ENSG00000179820.11, ENSG00000122694.11
MEbrown	GO	GO:1903039	positive regulation of leukocyte cell-cell adhesion	0.00188477	0.0492223	ENSG00000142208.11, ENSG00000135046.9, ENSG00000177885.9, ENSG00000164136.12, ENSG00000168961.12, ENSG00000104312.6, ENSG00000142867.8
MEbrown	KEGG	hsa04662	B cell receptor signaling pathway	0.00013038	0.0272494	ENSG00000142208.11, ENSG00000072694.14, ENSG00000177885.9, ENSG00000146232.10, ENSG00000142867.8, ENSG00000244482.5
MEbrown	KEGG	hsa04062	Chemokine signaling pathway	0.000462782	0.0483607	ENSG00000142208.11, ENSG00000137486.12, ENSG00000163823.3, ENSG00000174021.6, ENSG00000198055.6, ENSG00000177885.9, ENSG00000072062.9, ENSG00000124126.9
